# Supplementary material for: Parent-of-origin-specific allelic expression in the human placenta is limited to established imprinted loci and it is stably maintained across pregnancy
Source: Clin Epigenetics. 2019 Jun 26;11:94. doi: 10.1186/s13148-019-0692-3 (PMC6595585; doi:10.1186/s13148-019-0692-3)
Supplement: Supplementary file 4 — Table S3. Filtering pipeline for the imprinting candidate genes to be included in the analysis in the current study. (XLSX 36 kb) [file 13148_2019_692_MOESM4_ESM.xlsx]

## Sheet: Filtering-pipeline
Table S3. Filtering pipeline for the imprinting candidate genes to be included into the analysis in the current study.
Literature sources for the candidate imprinted genes: Geneimprint, database of imprinted genes (http://www.geneimprint.com/site/genes-by-species), status May 2018; Ref. 1, Court et al (2014) Genome Res 24(4): 554 - 69; Ref. 2, Metsalu et al (2014) Epigenetics 9(10): 1397- 409; Ref. 3, Hamada et al (2016) Am J Hum Genet 99(5): 1045-1058.
Informative families for the inheritance of SNP alleles represented cases with a heterozygous placenta at the SNP position and at least one homozygous parent.
			Placental RNAseq data (n=54)		Parental-placantal genotyping dataset (Illumina HumanOmniExpress-12-v1/24-v1 BeadChips (>715,000 SNPs)		High confidence assignment of parental allelic proportions from the reads in the RNAseq dataset
Candidate gene	Literature source	Annotated in GRCh37.p7/hg19	Median number of normalized reads > 1 in all samples = the gene is transcribed in the analyzed placental dataset	Median normalized expression >50 reads across all samples = the gene is adequately transcribed for the analysis of parent-of-origin of transcripts	Common exonic SNPs (MAF > 10%)	Informative family trios/ duos for the exonic SNPs in our genotyping dataset	At least 3 informative family trios/duos per gene	Manual inspection: unambiguous location of the SNP within exons	>3 median reads at the SNP position across all informative placentas	Final set of analyzed genes
AIFM2	Ref. 3	+	+	+	+	+	+	+	+	+
AIM1 (alias SLC45A2)	Geneimprint	+	+	+	+	+	+	+	+	+
AMPD3	Geneimprint	+	+	+	+	+	+	+	+	+
ANO1	Geneimprint	+	+	+	+	+	+	+	+	+
AOC1	Ref. 2	+	+	+	+	+	+	+	+	+
ASCL2	Geneimprint	+	+	+	+	+	+	+	+	+
CASC5	Ref. 2	+	+	+	+	+	+	+	+	+
CBR1	Ref. 3	+	+	+	+	+	+	+	+	+
CCDC85A	Geneimprint	+	+	+	+	+	+	+	+	+
CEP63	Ref. 2	+	+	+	+	+	+	+	+	+
CHMP2A	Geneimprint	+	+	+	+	+	+	+	+	+
CLASP1	Ref. 2	+	+	+	+	+	+	+	+	+
CLDN23	Ref. 3	+	+	+	+	+	+	+	+	+
CPXM2	Ref. 3	+	+	+	+	+	+	+	+	+
CUL7	Ref. 3	+	+	+	+	+	+	+	+	+
DCAF10	Ref. 1	+	+	+	+	+	+	+	+	+
DHCR7	Geneimprint	+	+	+	+	+	+	+	+	+
DLG5	Ref. 2	+	+	+	+	+	+	+	+	+
DLK1	Geneimprint	+	+	+	+	+	+	+	+	+
DNMT1	Geneimprint	+	+	+	+	+	+	+	+	+
DOCK1	Ref. 1	+	+	+	+	+	+	+	+	+
EGFL7	Geneimprint	+	+	+	+	+	+	+	+	+
FAM20A	Ref. 1	+	+	+	+	+	+	+	+	+
FERMT2	Geneimprint	+	+	+	+	+	+	+	+	+
GAREM1	Geneimprint	+	+	+	+	+	+	+	+	+
GATA3	Geneimprint	+	+	+	+	+	+	+	+	+
GATM	Geneimprint	+	+	+	+	+	+	+	+	+
GLI3	Geneimprint	+	+	+	+	+	+	+	+	+
GNAS	Geneimprint	+	+	+	+	+	+	+	+	+
GRB10	Geneimprint	+	+	+	+	+	+	+	+	+
GRHL1	Ref. 2	+	+	+	+	+	+	+	+	+
H19	Geneimprint	+	+	+	+	+	+	+	+	+
HEG1	Ref. 2	+	+	+	+	+	+	+	+	+
ICAM1	Ref. 3	+	+	+	+	+	+	+	+	+
IGF1R	Ref. 1	+	+	+	+	+	+	+	+	+
IGF2	Geneimprint	+	+	+	+	+	+	+	+	+
IGF2R	Geneimprint	+	+	+	+	+	+	+	+	+
INPP5F	Geneimprint	+	+	+	+	+	+	+	+	+
KIAA1191	Ref. 2	+	+	+	+	+	+	+	+	+
KIAA1551	Ref. 2	+	+	+	+	+	+	+	+	+
KIAA1919	Ref. 2	+	+	+	+	+	+	+	+	+
KLHDC10	Ref. 3	+	+	+	+	+	+	+	+	+
L3MBTL1	Geneimprint	+	+	+	+	+	+	+	+	+
LGALS14	Ref. 2	+	+	+	+	+	+	+	+	+
LGALS8	Ref. 2	+	+	+	+	+	+	+	+	+
MCCC1	Ref. 1	+	+	+	+	+	+	+	+	+
MEG3	Geneimprint	+	+	+	+	+	+	+	+	+
MEST	Geneimprint	+	+	+	+	+	+	+	+	+
MKRN3	Geneimprint	+	+	+	+	+	+	+	+	+
NAA60	Geneimprint	+	+	+	+	+	+	+	+	+
NLRP2	Geneimprint	+	+	+	+	+	+	+	+	+
NUDT12	Ref. 3	+	+	+	+	+	+	+	+	+
OBSCN	Geneimprint	+	+	+	+	+	+	+	+	+
OVCH2	Ref. 3	+	+	+	+	+	+	+	+	+
PAPPA2	Ref. 2	+	+	+	+	+	+	+	+	+
PDE4D	Ref. 1	+	+	+	+	+	+	+	+	+
PDK4	Ref. 3	+	+	+	+	+	+	+	+	+
PDPR	Ref. 3	+	+	+	+	+	+	+	+	+
PEG10	Geneimprint	+	+	+	+	+	+	+	+	+
PHLDA2	Geneimprint	+	+	+	+	+	+	+	+	+
PKP3	Geneimprint	+	+	+	+	+	+	+	+	+
PLAGL1	Geneimprint	+	+	+	+	+	+	+	+	+
PLEKHG4B	Ref. 3	+	+	+	+	+	+	+	+	+
PPP1R9A	Geneimprint	+	+	+	+	+	+	+	+	+
PRKAG2	Ref. 3	+	+	+	+	+	+	+	+	+
PROSER2-AS1	Ref. 3	+	+	+	+	+	+	+	+	+
PSCA	Ref. 3	+	+	+	+	+	+	+	+	+
PTGFRN	Ref. 2	+	+	+	+	+	+	+	+	+
PTPN14	Geneimprint	+	+	+	+	+	+	+	+	+
R3HCC1	Ref. 3	+	+	+	+	+	+	+	+	+
RHOBTB3	Ref. 2	+	+	+	+	+	+	+	+	+
RNF141	Ref. 3	+	+	+	+	+	+	+	+	+
RTL1	Geneimprint	+	+	+	+	+	+	+	+	+
SEC16A	Ref. 2	+	+	+	+	+	+	+	+	+
SLC22A3	Geneimprint	+	+	+	+	+	+	+	+	+
SLC4A2	Geneimprint	+	+	+	+	+	+	+	+	+
SLC4A7	Ref. 3	+	+	+	+	+	+	+	+	+
SPON2	Geneimprint	+	+	+	+	+	+	+	+	+
SPTLC3	Ref. 2	+	+	+	+	+	+	+	+	+
SYNE2	Ref. 2	+	+	+	+	+	+	+	+	+
ZDBF2	Geneimprint	+	+	+	+	+	+	+	+	+
ZFAT	Geneimprint	+	+	+	+	+	+	+	+	+
ZNF264	Geneimprint	+	+	+	+	+	+	+	+	+
ZNF331	Ref. 1	+	+	+	+	+	+	+	+	+
THSD7A	Ref. 3	+	+	+	+	+	+	+	+	+
TIGAR (alias c12orf5)	Ref. 3	+	+	+	+	+	+	+	+	+
TLR3	Ref. 2	+	+	+	+	+	+	+	+	+
TMEM60	Geneimprint	+	+	+	+	+	+	+	+	+
TP53	Geneimprint	+	+	+	+	+	+	+	+	+
TRAPPC9	Ref. 1	+	+	+	+	+	+	+	+	+
WDR27	Ref. 1	+	+	+	+	+	+	+	+	+
ABCC9	Geneimprint	+	+	+	+	+	+	+	–
ACCS	Ref. 3	+	+	+	+	+	+	+	–
ACD	Geneimprint	+	+	+	+	+	+	+	–
AKAP7	Ref. 2	+	+	+	+	+	+	+	–
ALKBH3	Ref. 3	+	+	+	+	+	+	+	–
ANLN	Ref. 2	+	+	+	+	+	+	+	–
ASB4	Geneimprint	+	+	+	+	+	+	+	–
ATP10A	Geneimprint	+	+	+	+	+	+	+	–
C9orf85	Geneimprint	+	+	+	+	+	+	+	–
CPA4	Geneimprint	+	+	+	+	+	+	+	–
CXorf56	Ref. 1	+	+	+	+	+	+	+	–
CYP1B1	Geneimprint	+	+	+	+	+	+	+	–
CYP2J2	Ref. 3	+	+	+	+	+	+	+	–
E2F7	Geneimprint	+	+	+	+	+	+	+	–
FAM149A	Ref. 3	+	+	+	+	+	+	+	–
FBRSL1	Geneimprint	+	+	+	+	+	+	+	–
FGFRL1	Geneimprint	+	+	+	+	+	+	+	–
FOXF1	Geneimprint	+	+	+	+	+	+	+	–
GABRB3	Geneimprint	+	+	+	+	+	+	+	–
GLIS3	Geneimprint	+	+	+	+	+	+	+	–
GPR1	Geneimprint	+	+	+	+	+	+	+	–
GPT	Geneimprint	+	+	+	+	+	+	+	–
IMPACT	Geneimprint	+	+	+	+	+	+	+	–
KCNQ1	Geneimprint	+	+	+	+	+	+	+	–
LILRB4	Geneimprint	+	+	+	+	+	+	+	–
MPC1 (alias BRP44L)	Geneimprint	+	+	+	+	+	+	+	–
N4BP2L1	Ref. 1	+	+	+	+	+	+	+	–
NPAP1	Geneimprint	+	+	+	+	+	+	+	–
OSBPL5	Geneimprint	+	+	+	+	+	+	+	–
OVCH2	Ref. 2	+	+	+	+	+	+	+	–
PHPT1	Geneimprint	+	+	+	+	+	+	+	–
PON3	Geneimprint	+	+	+	+	+	+	+	–
PPAP2C	Geneimprint	+	+	+	+	+	+	+	–
RASGRF1	Geneimprint	+	+	+	+	+	+	+	–
SGK2	Geneimprint	+	+	+	+	+	+	+	–
SLC22A18	Geneimprint	+	+	+	+	+	+	+	–
SLC38A4	Geneimprint	+	+	+	+	+	+	+	–
ZC3H12C	Geneimprint	+	+	+	+	+	+	+	–
ZFP36L2	Geneimprint	+	+	+	+	+	+	+	–
ZNF597	Geneimprint	+	+	+	+	+	+	+	–
TIGD1	Geneimprint	+	+	+	+	+	+	+	–
UVSSA (alias KIAA1530)	Geneimprint	+	+	+	+	+	+	+	–
VSTM5	Ref. 3	+	+	+	+	+	+	+	–
CDK4	Geneimprint	+	+	+	+	+	+	–
FAM174B	Ref. 3	+	+	+	+	+	+	–
FAM196A	Ref. 1	+	+	+	+	+	+	–
HM13	Geneimprint	+	+	+	+	+	+	–
IFI30	Ref. 2	+	+	+	+	+	+	–
MZF1	Geneimprint	+	+	+	+	+	+	–
NAP1L4	Geneimprint	+	+	+	+	+	+	–
NHP2L1	Ref. 1	+	+	+	+	+	+	–
PCK2	Ref. 3	+	+	+	+	+	+	–
PEG3	Geneimprint	+	+	+	+	+	+	–
PON2	Geneimprint	+	+	+	+	+	+	–
RPL22	Geneimprint	+	+	+	+	+	+	–
ZNF225	Geneimprint	+	+	+	+	+	+	–
ZNF542P (alias ZNF542)	Ref. 3	+	+	+	+	+	+	–
UBE3A	Geneimprint	+	+	+	+	+	+	–
USMG5	Ref. 3	+	+	+	+	+	+	–
WRB	Ref. 1	+	+	+	+	+	+	–
DIO3	Geneimprint	+	+	+	+	+	–
ELMO2	Ref. 2	+	+	+	+	+	–
ICA1L	Ref. 3	+	+	+	+	+	–
PKIA	Ref. 3	+	+	+	+	+	–
ZNF714	Ref. 3	+	+	+	+	+	–
THUMPD2	Ref. 3	+	+	+	+	+	–
AGO1	Ref. 3	+	+	+	+	–
APBA1	Geneimprint	+	+	+	+	–
BCLAF1	Ref. 2	+	+	+	+	–
BLCAP	Geneimprint	+	+	+	+	–
CD81	Geneimprint	+	+	+	+	–
CDH18	Geneimprint	+	+	+	+	–
CDKN1C	Geneimprint	+	+	+	+	–
CEP170	Ref. 2	+	+	+	+	–
CHD1	Ref. 2	+	+	+	+	–
COMMD1	Geneimprint	+	+	+	+	–
DCN	Geneimprint	+	+	+	+	–
DGCR6L	Geneimprint	+	+	+	+	–
DLX5	Geneimprint	+	+	+	+	–
DVL1	Geneimprint	+	+	+	+	–
FASTK	Geneimprint	+	+	+	+	–
FUCA1	Geneimprint	+	+	+	+	–
GAB1	Geneimprint	+	+	+	+	–
HES1	Geneimprint	+	+	+	+	–
HLA-DRB1	Ref. 2	+	+	+	+	–
HOXB3	Geneimprint	+	+	+	+	–
HSPA6	Geneimprint	+	+	+	+	–
ISM1 (c20orf82)	Geneimprint	+	+	+	+	–
LDB1	Geneimprint	+	+	+	+	–
LIN28B	Geneimprint	+	+	+	+	–
MEG8	Geneimprint	+	+	+	+	–
MRGBP	Geneimprint	+	+	+	+	–
NDN	Geneimprint	+	+	+	+	–
PEX10	Geneimprint	+	+	+	+	–
PRIM2	Geneimprint	+	+	+	+	–
RAB1B	Geneimprint	+	+	+	+	–
RB1	Geneimprint	+	+	+	+	–
SDHD	Geneimprint	+	+	+	+	–
SFMBT2	Geneimprint	+	+	+	+	–
SGCE	Geneimprint	+	+	+	+	–
SNORD116-20	Geneimprint	+	+	+	+	–
TFPI2	Geneimprint	+	+	+	+	–
TSHZ3	Geneimprint	+	+	+	+	–
TSSC4	Geneimprint	+	+	+	+	–
USB1 (alias C16orf57)	Geneimprint	+	+	+	+	–
WRAP73 (alias WDR8)	Geneimprint	+	+	+	+	–
XIST	Geneimprint	+	+	+	+	–
COPG2	Geneimprint	+	+	+	–
ERLIN2	Ref. 1	+	+	+	–
IFITM1	Geneimprint	+	+	+	–
IRF7	Ref. 3	+	+	+	–
MCTS2P (alias psiMCT-1)	Geneimprint	+	+	+	–
MRPL44	Ref. 3	+	+	+	–
NNAT	Geneimprint	+	+	+	–
PROSER2	Ref. 3	+	+	+	–
TMEM247	Ref. 3	+	+	+	–
ADAMTS16	Geneimprint	+	+	–
AGBL3	Ref. 1	+	+	–
ALDH1L1	Geneimprint	+	+	–
B4GALNT4	Geneimprint	+	+	–
BMP8B	Geneimprint	+	+	–
BTNL2	Geneimprint	+	+	–
C10orf91	Geneimprint	+	+	–
C6orf117	Geneimprint	+	+	–
C9orf116	Geneimprint	+	+	–
CALCR	Geneimprint	+	+	–
CELF4	Geneimprint	+	+	–
CHST8	Geneimprint	+	+	–
COL9A3	Geneimprint	+	+	–
CTNNA3	Geneimprint	+	+	–
DGCR6	Geneimprint	+	+	–
DIRAS3	Geneimprint	+	+	–
DLGAP2	Geneimprint	+	+	–
FAM50B	Geneimprint	+	+	–
FLJ20464 kasut, AC005003,1	Geneimprint	+	+	–
FLJ40296 (PRR20A)	Geneimprint	+	+	–
GABRG3	Geneimprint	+	+	–
GDAP1L1	Geneimprint	+	+	–
GFI1	Geneimprint	+	+	–
GNAS-AS1 (alias Nespas alias SANG)	Geneimprint	+	+	–
HIST3H2BB	Geneimprint	+	+	–
HOXA11	Geneimprint	+	+	–
HOXA3	Geneimprint	+	+	–
HOXB2	Geneimprint	+	+	–
HOXC4	Geneimprint	+	+	–
HOXC9	Geneimprint	+	+	–
HTR2A	Geneimprint	+	+	–
IGF2-AS	Geneimprint	+	+	–
KBTBD3	Geneimprint	+	+	–
LMX1B	Geneimprint	+	+	–
LRRTM1	Geneimprint	+	+	–
LY6D	Geneimprint	+	+	–
MAGI2	Geneimprint	+	+	–
MIR298	Geneimprint	+	+	–
MIR512-1	Ref. 1	+	+	–
MRAP2	Geneimprint	+	+	–
MYEOV2	Geneimprint	+	+	–
NAP1L5	Geneimprint	+	+	–
NDUFA4P1 (alias NDU4FA) kasut, RP11-270C12,3	Geneimprint	+	+	–
NKAIN3	Geneimprint	+	+	–
NKX6-2	Geneimprint	+	+	–
NLGN2	Ref. 3	+	+	–
NTM	Geneimprint	+	+	–
OR51B5	Ref. 2	+	+	–
OTX1	Geneimprint	+	+	–
PAOX	Geneimprint	+	+	–
PON1	Geneimprint	+	+	–
PPIEL	Ref. 1	+	+	–
PRDM16	Geneimprint	+	+	–
PURG	Geneimprint	+	+	–
PYY2	Geneimprint	+	+	–
RBP5	Geneimprint	+	+	–
RGMA	Ref. 1	+	+	–
RNU5D-1	Geneimprint	+	+	–
SALL1	Geneimprint	+	+	–
SIM2	Geneimprint	+	+	–
SLC22A18AS	Geneimprint	+	+	–
SLC22A2	Geneimprint	+	+	–
SLC26A10	Geneimprint	+	+	–
SNORD108	Geneimprint	+	+	–
SNORD116-1	Geneimprint	+	+	–
SNORD116-13	Geneimprint	+	+	–
SNORD116-18	Geneimprint	+	+	–
SNORD116-19	Geneimprint	+	+	–
SNORD116-23	Geneimprint	+	+	–
SNORD116-24	Geneimprint	+	+	–
SNRPN	Geneimprint	+	+	–
SOX8	Geneimprint	+	+	–
SPA17	Ref. 3	+	+	–
ZFAT-AS1	Geneimprint	+	+	–
ZIM3	Geneimprint	+	+	–
ZNF215	Geneimprint	+	+	–
ZNF396	Ref. 1	+	+	–
TH	Geneimprint	+	+	–
TMEM255B (alias FAM70B)	Geneimprint	+	+	–
TMEM52	Geneimprint	+	+	–
TMEM88	Geneimprint	+	+	–
TP73	Geneimprint	+	+	–
TRPM5	Geneimprint	+	+	–
TSPAN32	Geneimprint	+	+	–
TTC40 (alias c10orf93)	Geneimprint	+	+	–
USP29	Geneimprint	+	+	–
VAX2	Geneimprint	+	+	–
VENTX	Geneimprint	+	+	–
WT1	Geneimprint	+	+	–
WT1-AS (WIT1, WT1AS)	Geneimprint	+	+	–
VTRNA2-1 (alias CBL3)	Geneimprint	+	+	–
VWA2	Ref. 3	+	+	–
ABCG8	Geneimprint	+	–
CSF2	Geneimprint	+	–
DDC	Geneimprint	+	–
EVX1	Geneimprint	+	–
FLJ46321 (alias SPATA31D1)	Geneimprint	+	–
FOXG1	Geneimprint	+	–
GABRA5	Geneimprint	+	–
GPR1-AS	Ref. 2	+	–
HOXA2	Geneimprint	+	–
HOXA4	Geneimprint	+	–
HOXA5	Geneimprint	+	–
HTR5A	Ref. 1	+	–
HYMAI	Geneimprint	+	–
INS	Geneimprint	+	–
KCNK9	Geneimprint	+	–
KCNQ1DN	Geneimprint	+	–
KCNQ1OT1	Geneimprint	+	–
KLF14	Geneimprint	+	–
MAGEL2	Geneimprint	+	–
MESTIT1	Geneimprint	+	–
MIMT1	Geneimprint	+	–
MIR184	Geneimprint	+	–
MIR296	Geneimprint	+	–
MIR371A	Geneimprint	+	–
MIR4508	Ref. 2	+	–
OR11L1	Geneimprint	+	–
SNORD107	Geneimprint	+	–
SNORD109A	Geneimprint	+	–
SNORD109B	Geneimprint	+	–
SNORD115-1	Geneimprint	+	–
SNORD115-10	Geneimprint	+	–
SNORD115-11	Geneimprint	+	–
SNORD115-13	Geneimprint	+	–
SNORD115-14	Geneimprint	+	–
SNORD115-15	Geneimprint	+	–
SNORD115-16	Geneimprint	+	–
SNORD115-17	Geneimprint	+	–
SNORD115-2	Geneimprint	+	–
SNORD115-22	Geneimprint	+	–
SNORD115-24	Geneimprint	+	–
SNORD115-25	Geneimprint	+	–
SNORD115-26	Geneimprint	+	–
SNORD115-27	Geneimprint	+	–
SNORD115-28	Geneimprint	+	–
SNORD115-3	Geneimprint	+	–
SNORD115-30	Geneimprint	+	–
SNORD115-31	Geneimprint	+	–
SNORD115-32	Geneimprint	+	–
SNORD115-33	Geneimprint	+	–
SNORD115-35	Geneimprint	+	–
SNORD115-37	Geneimprint	+	–
SNORD115-38	Geneimprint	+	–
SNORD115-39	Geneimprint	+	–
SNORD115-4	Geneimprint	+	–
SNORD115-40	Geneimprint	+	–
SNORD115-41	Geneimprint	+	–
SNORD115-44	Geneimprint	+	–
SNORD115-45	Geneimprint	+	–
SNORD115-47	Geneimprint	+	–
SNORD115-48	Geneimprint	+	–
SNORD115-5	Geneimprint	+	–
SNORD115-6	Geneimprint	+	–
SNORD115-7	Geneimprint	+	–
SNORD115-8	Geneimprint	+	–
SNORD115-9	Geneimprint	+	–
SNORD116-10	Geneimprint	+	–
SNORD116-11	Geneimprint	+	–
SNORD116-12	Geneimprint	+	–
SNORD116-15	Geneimprint	+	–
SNORD116-16	Geneimprint	+	–
SNORD116-2	Geneimprint	+	–
SNORD116-22	Geneimprint	+	–
SNORD116-25	Geneimprint	+	–
SNORD116-26	Geneimprint	+	–
SNORD116-28	Geneimprint	+	–
SNORD116-29	Geneimprint	+	–
SNORD116-3	Geneimprint	+	–
SNORD116-4	Geneimprint	+	–
SNORD116-5	Geneimprint	+	–
SNORD116-8	Geneimprint	+	–
SNORD64	Geneimprint	+	–
SNURF	Geneimprint	+	–
ZIC1	Geneimprint	+	–
ZIM2	Geneimprint	+	–
ZNF229	Geneimprint	+	–
TCEB3C	Geneimprint	+	–
TSIX	Geneimprint	+	–
COPG2IT1 (CIT1, COPG2AS)	Geneimprint	–
FDX1L	Ref. 3	–
IRAIN (IGF1R-AS)	Geneimprint	–
LINC00294	Ref. 3	–
LOC100131170	Geneimprint	–
PEG13	Geneimprint	–
PWCR1 (alias PET1)	Geneimprint	–
S1PR2	Ref. 3	–
ZNF127AS	Geneimprint	–
TNDM (DMTN, TNDM1)	Geneimprint	–
	take forward	386	299	207	198	157	151	134	91	91
	drop out	10	87	92	9	41	6	17	43	0
