# Supplementary material for: Parent-of-origin-specific allelic expression in the human placenta is limited to established imprinted loci and it is stably maintained across pregnancy
Source: Clin Epigenetics. 2019 Jun 26;11:94. doi: 10.1186/s13148-019-0692-3 (PMC6595585; doi:10.1186/s13148-019-0692-3)
Supplement: Supplementary file 7 — Table S5. Parental read counts per each analyzed SNP in the placental RNA-Seq dataset across the full study sample and in the clinical subgroups. (XLSX 141 kb) [file 13148_2019_692_MOESM7_ESM.xlsx]

## Sheet: Read-counts-per-SNP
Table S5. Parental read counts per each analyzed SNP in the placental RNA-Seq dataset across the full study sample and in the clinical subgroups.
Data is provided only for the informative families that were included for the final testing of the proportions of parental origin of transcripts. Major and Minor allele, major and minor alleles from the 1000 Genomes Project Phase 3 data; MAF, Minor Allele Frequency from the 1000 Genomes data; Allele frequency, frequency of the minor allele (column E) in our placental samples; Ref allele, allele t…
I trimester placental samples have been collected from the cases of elective abortions . II trimester placental samples were sampled from the cases of terminated pregnancies due to maternal health indications. Term pregnancy placental samples were derived after delivery at term (> 37 gestational weeks) and represent pregnancies that have proceeded either normally or have experienced gestational c…
			Genotype data				Placental RNA-seq data				Parental allelic reads, full data (n=54)				Parental allelic reads, I trimester pregnancy (n=8)				Parental allelic reads, II trimester pregnancy (n=6)				Parental allelic reads, normal term pregnancy (n=8)				Parental allelic reads, preeclamptic pregnancy (n=8)				Parental allelic reads, gestational diabetes (n=8)				Parental allelic reads, SGA pregnancy (n=8)				Parental allelic reads, LGA pregnancy (n=8)
			1000 Genomes Project Phase 3 data (all populations)			Current study			Read counts per allele		Read counts		Proportions		Read counts		Proportions		Read counts		Proportions		Read counts		Proportions		Read counts		Proportions		Read counts		Proportions		Read counts		Proportions		Read counts		Proportions
Gene	Ensembl gene ID	SNP	Major allele	Minor allele	MAF	Allele frequency	Ref allele	Alt allele	Reference	Alternative	Maternal	Paternal	Mat %	Pat %	Maternal	Paternal	Mat %	Pat %	Maternal	Paternal	Mat %	Pat %	Maternal	Paternal	Mat %	Pat %	Maternal	Paternal	Mat %	Pat %	Maternal	Paternal	Mat %	Pat %	Maternal	Paternal	Mat %	Pat %	Maternal	Paternal	Mat %	Pat %
AIFM2	ENSG00000042286	rs2271695	G	A	0.141573	0.0582192	G	A	15	10	11	14	0.44	0.56	NA	NA	NA	NA	NA	NA	NA	NA	0	2	0	1	NA	NA	NA	NA	NA	NA	NA	NA	1	5	0.166667	0.833333	10	7	0.588235	0.411765
AIFM2	ENSG00000042286	rs2271696	G	A	0.141773	0.0582192	G	A	12	13	13	12	0.52	0.48	NA	NA	NA	NA	NA	NA	NA	NA	0	1	0	1	NA	NA	NA	NA	NA	NA	NA	NA	3	4	0.428571	0.571429	10	7	0.588235	0.411765
AIFM2	ENSG00000042286	rs2394656	T	C	0.399361	0.215753	C	T	26	37	23	40	0.365079	0.634921	2	3	0.4	0.6	NA	NA	NA	NA	1	4	0.2	0.8	NA	NA	NA	NA	5	6	0.454545	0.545455	10	15	0.4	0.6	5	12	0.294118	0.705882
AIFM2	ENSG00000042286	rs1053495	G	A	0.189497	0.0890411	G	A	13	5	9	9	0.5	0.5	NA	NA	NA	NA	NA	NA	NA	NA	5	1	0.833333	0.166667	NA	NA	NA	NA	2	2	0.5	0.5	2	1	0.666667	0.333333	0	5	0	1
AIM1	ENSG00000112297	rs1159148	A	C	0.20647	0.232877	A	C	1146	270	27	485	0.0527344	0.947266	NA	NA	NA	NA	8	99	0.0747664	0.925234	1	49	0.02	0.98	0	59	0	1	7	122	0.0542636	0.945736	4	35	0.102564	0.897436	7	121	0.0546875	0.945312
AIM1	ENSG00000112297	rs3747787	T	C	0.174121	0.246575	T	C	2085	762	38	486	0.0725191	0.927481	8	161	0.0473373	0.952663	NA	NA	NA	NA	2	39	0.0487805	0.95122	15	158	0.0867052	0.913295	7	64	0.0985915	0.901408	NA	NA	NA	NA	6	64	0.0857143	0.914286
AIM1	ENSG00000112297	rs4946759	G	A	0.334864	0.212329	A	G	185	678	16	89	0.152381	0.847619	NA	NA	NA	NA	NA	NA	NA	NA	6	30	0.166667	0.833333	3	0	1	0	NA	NA	NA	NA	7	56	0.111111	0.888889	0	3	0	1
AMPD3	ENSG00000133805	rs3741041	T	C	0.367412	0.369863	T	C	307	141	106	70	0.602273	0.397727	8	9	0.470588	0.529412	15	2	0.882353	0.117647	NA	NA	NA	NA	14	10	0.583333	0.416667	26	19	0.577778	0.422222	18	10	0.642857	0.357143	25	20	0.555556	0.444444
AMPD3	ENSG00000133805	rs16907852	G	A	0.13119	0.0856164	G	A	384	43	32	22	0.592593	0.407407	10	2	0.833333	0.166667	NA	NA	NA	NA	9	12	0.428571	0.571429	5	0	1	0	NA	NA	NA	NA	7	5	0.583333	0.416667	1	3	0.25	0.75
ANO1	ENSG00000131620	rs2276066	G	A	0.396765	0.256849	A	G	117	582	75	56	0.572519	0.427481	NA	NA	NA	NA	10	11	0.47619	0.52381	12	9	0.571429	0.428571	8	10	0.444444	0.555556	9	7	0.5625	0.4375	21	15	0.583333	0.416667	15	4	0.789474	0.210526
ANO1	ENSG00000131620	rs10898112	G	A	0.199481	0.219178	G	A	660	183	60	66	0.47619	0.52381	12	14	0.461538	0.538462	NA	NA	NA	NA	NA	NA	NA	NA	6	2	0.75	0.25	3	4	0.428571	0.571429	28	29	0.491228	0.508772	11	17	0.392857	0.607143
AOC1	ENSG00000002726	rs10156191	C	T	0.312899	0.253425	C	T	16103	2605	2357	1719	0.578263	0.421737	3	15	0.166667	0.833333	192	205	0.483627	0.516373	463	342	0.575155	0.424845	475	682	0.410545	0.589455	196	96	0.671233	0.328767	203	68	0.749077	0.250923	825	311	0.726232	0.273768
AOC1	ENSG00000002726	rs1049748	C	T	0.484225	0.582192	T	C	4752	4279	2235	2021	0.525141	0.474859	1	8	0.111111	0.888889	315	252	0.555556	0.444444	120	134	0.472441	0.527559	857	718	0.544127	0.455873	132	227	0.367688	0.632312	709	598	0.542464	0.457536	101	84	0.545946	0.454054
AOC1	ENSG00000002726	rs10893	A	G	0.459065	0.280822	A	G	8571	1495	1450	1499	0.491692	0.508308	NA	NA	NA	NA	NA	NA	NA	NA	156	355	0.305284	0.694716	393	446	0.468415	0.531585	71	187	0.275194	0.724806	275	335	0.45082	0.54918	555	176	0.759234	0.240766
ASCL2	ENSG00000183734	rs7126721	G	T	0.396166	0.0924658	G	T	987	113	72	64	0.529412	0.470588	NA	NA	NA	NA	19	20	0.487179	0.512821	19	17	0.527778	0.472222	NA	NA	NA	NA	3	3	0.5	0.5	31	23	0.574074	0.425926	0	1	0	1
CASC5	ENSG00000137812	rs8040502	G	A	0.294329	0.126712	A	G	54	230	46	47	0.494624	0.505376	14	20	0.411765	0.588235	12	4	0.75	0.25	9	7	0.5625	0.4375	9	6	0.6	0.4	0	10	0	1	2	0	1	0	NA	NA	NA	NA
CBR1	ENSG00000159228	rs20572	C	T	0.1252	0.212329	C	T	33	204	112	125	0.472574	0.527426	29	19	0.604167	0.395833	4	4	0.5	0.5	3	13	0.1875	0.8125	46	41	0.528736	0.471264	8	2	0.8	0.2	18	6	0.75	0.25	4	40	0.0909091	0.909091
CBR1	ENSG00000159228	rs25678	G	C	0.160543	0.215753	G	C	359	44	138	265	0.342432	0.657568	22	30	0.423077	0.576923	10	12	0.454545	0.545455	4	37	0.097561	0.902439	52	104	0.333333	0.666667	16	3	0.842105	0.157895	29	6	0.828571	0.171429	5	73	0.0641026	0.935897
CBR1	ENSG00000159228	rs2835265	C	T	0.126398	0.212329	C	T	16	28	17	27	0.386364	0.613636	1	6	0.142857	0.857143	3	4	0.428571	0.571429	2	2	0.5	0.5	3	4	0.428571	0.571429	5	1	0.833333	0.166667	2	10	0.166667	0.833333	1	0	1	0
CCDC85A	ENSG00000055813	rs960489	A	G	0.159744	0.0958904	G	A	62	685	65	50	0.565217	0.434783	2	4	0.333333	0.666667	NA	NA	NA	NA	NA	NA	NA	NA	NA	NA	NA	NA	30	31	0.491803	0.508197	6	3	0.666667	0.333333	27	12	0.692308	0.307692
CEP63	ENSG00000182923	rs9827878	T	C	0.171925	0.208904	T	C	334	54	27	55	0.329268	0.670732	4	13	0.235294	0.764706	5	4	0.555556	0.444444	2	7	0.222222	0.777778	4	19	0.173913	0.826087	NA	NA	NA	NA	8	9	0.470588	0.529412	4	3	0.571429	0.428571
CEP63	ENSG00000182923	rs1874883	T	G	0.294129	0.270548	G	T	10	47	9	15	0.375	0.625	4	2	0.666667	0.333333	0	2	0	1	0	5	0	1	1	1	0.5	0.5	0	2	0	1	2	1	0.666667	0.333333	2	2	0.5	0.5
CHMP2A	ENSG00000130724	rs873104	T	C	0.213259	0.34589	T	C	43	12	12	5	0.705882	0.294118	4	2	0.666667	0.333333	2	2	0.5	0.5	NA	NA	NA	NA	1	0	1	0	1	1	0.5	0.5	NA	NA	NA	NA	4	0	1	0
CLASP1	ENSG00000074054	rs2304560	A	G	0.254992	0.0479452	A	G	1084	61	69	52	0.570248	0.429752	8	10	0.444444	0.555556	NA	NA	NA	NA	13	8	0.619048	0.380952	17	5	0.772727	0.227273	8	2	0.8	0.2	13	16	0.448276	0.551724	10	11	0.47619	0.52381
CLDN23	ENSG00000253958	rs9644774	G	A	0.216254	0.441781	G	A	106	84	75	115	0.394737	0.605263	1	5	0.166667	0.833333	3	19	0.136364	0.863636	27	28	0.490909	0.509091	10	27	0.27027	0.72973	14	4	0.777778	0.222222	5	16	0.238095	0.761905	15	16	0.483871	0.516129
CPXM2	ENSG00000121898	rs10794566	A	G	0.39357	0.25	G	A	32	169	26	175	0.129353	0.870647	NA	NA	NA	NA	NA	NA	NA	NA	0	13	0	1	10	101	0.0900901	0.90991	3	49	0.0576923	0.942308	5	2	0.714286	0.285714	8	10	0.444444	0.555556
CPXM2	ENSG00000121898	rs1219725	G	A	0.378794	0.311644	G	A	115	30	16	129	0.110345	0.889655	1	21	0.0454545	0.954545	1	11	0.0833333	0.916667	5	11	0.3125	0.6875	7	38	0.155556	0.844444	1	42	0.0232558	0.976744	0	5	0	1	1	1	0.5	0.5
CPXM2	ENSG00000121898	rs12414446	T	G	0.140775	0.188356	T	G	11	145	5	151	0.0320513	0.967949	1	3	0.25	0.75	NA	NA	NA	NA	1	47	0.0208333	0.979167	2	6	0.25	0.75	NA	NA	NA	NA	1	36	0.027027	0.972973	0	59	0	1
CPXM2	ENSG00000121898	rs9060	C	T	0.322085	0.308219	C	T	27	53	14	66	0.175	0.825	3	5	0.375	0.625	1	2	0.333333	0.666667	0	1	0	1	1	8	0.111111	0.888889	0	24	0	1	1	13	0.0714286	0.928571	8	13	0.380952	0.619048
CUL7	ENSG00000044090	rs2273917	C	T	0.32508	0.126712	C	T	60	24	29	55	0.345238	0.654762	5	5	0.5	0.5	NA	NA	NA	NA	8	34	0.190476	0.809524	NA	NA	NA	NA	0	7	0	1	NA	NA	NA	NA	16	9	0.64	0.36
CUL7	ENSG00000044090	rs4711738	G	A	0.282149	0.106164	G	A	89	28	49	68	0.418803	0.581197	13	9	0.590909	0.409091	NA	NA	NA	NA	13	42	0.236364	0.763636	NA	NA	NA	NA	4	11	0.266667	0.733333	NA	NA	NA	NA	19	6	0.76	0.24
DCAF10	ENSG00000122741	rs10115457	C	A	0.156749	0.178082	C	A	261	72	15	78	0.16129	0.83871	4	7	0.363636	0.636364	NA	NA	NA	NA	NA	NA	NA	NA	2	26	0.0714286	0.928571	5	19	0.208333	0.791667	3	18	0.142857	0.857143	1	8	0.111111	0.888889
DHCR7	ENSG00000172893	rs4316537	G	A	0.105232	0.0479452	G	A	309	30	29	26	0.527273	0.472727	6	4	0.6	0.4	10	12	0.454545	0.545455	NA	NA	NA	NA	4	0	1	0	NA	NA	NA	NA	4	4	0.5	0.5	5	6	0.454545	0.545455
DLG5	ENSG00000151208	rs1058202	C	T	0.258586	0.366438	T	C	3671	5820	2241	2227	0.501567	0.498433	132	176	0.428571	0.571429	227	165	0.579082	0.420918	416	496	0.45614	0.54386	373	337	0.525352	0.474648	330	301	0.522979	0.477021	723	685	0.513494	0.486506	40	67	0.373832	0.626168
DLG5	ENSG00000151208	rs1058198	G	A	0.26258	0.34589	G	A	6961	4459	2418	2205	0.523037	0.476963	223	164	0.576227	0.423773	224	164	0.57732	0.42268	734	719	0.505162	0.494838	98	86	0.532609	0.467391	267	253	0.513462	0.486538	554	508	0.521657	0.478343	318	311	0.505564	0.494436
DLG5	ENSG00000151208	rs1058203	G	A	0.271166	0.253425	G	A	6262	1909	1369	1403	0.493867	0.506133	127	114	0.526971	0.473029	181	150	0.546828	0.453172	313	320	0.494471	0.505529	192	201	0.48855	0.51145	180	203	0.469974	0.530026	61	86	0.414966	0.585034	315	329	0.48913	0.51087
DLG5	ENSG00000151208	rs2165046	C	T	0.45028	0.366438	C	T	5178	3358	1964	1950	0.501788	0.498212	176	136	0.564103	0.435897	151	127	0.543165	0.456835	564	599	0.484953	0.515047	106	80	0.569892	0.430108	186	207	0.473282	0.526718	501	544	0.479426	0.520574	280	257	0.521415	0.478585
DLG5	ENSG00000151208	rs2165047	C	T	0.270966	0.253425	C	T	3256	1045	740	744	0.498652	0.501348	50	57	0.46729	0.53271	94	104	0.474747	0.525253	162	164	0.496933	0.503067	107	110	0.493088	0.506912	115	116	0.497835	0.502165	37	36	0.506849	0.493151	175	157	0.527108	0.472892
DLK1	ENSG00000185559	rs1802710	C	T	0.256789	0.349315	T	C	3296	3590	50	1467	0.0329598	0.96704	14	330	0.0406977	0.959302	20	418	0.0456621	0.954338	3	63	0.0454545	0.954545	1	41	0.0238095	0.97619	3	352	0.0084507	0.991549	2	36	0.0526316	0.947368	7	227	0.0299145	0.970085
DNMT1	ENSG00000130816	rs2228611	C	T	0.466054	0.523973	T	C	818	704	71	353	0.167453	0.832547	18	58	0.236842	0.763158	19	98	0.162393	0.837607	13	62	0.173333	0.826667	2	11	0.153846	0.846154	11	69	0.1375	0.8625	8	55	0.126984	0.873016	NA	NA	NA	NA
DOCK1	ENSG00000150760	rs1060561	G	A	0.25619	0.164384	A	G	378	1788	290	316	0.478548	0.521452	32	36	0.470588	0.529412	0	0	#DIV/0!	#DIV/0!	25	30	0.454545	0.545455	95	115	0.452381	0.547619	29	29	0.5	0.5	28	31	0.474576	0.525424	81	75	0.519231	0.480769
DOCK1	ENSG00000150760	rs869801	G	A	0.204673	0.332192	G	A	200	127	69	35	0.663462	0.336538	NA	NA	NA	NA	4	2	0.666667	0.333333	2	2	0.5	0.5	22	6	0.785714	0.214286	8	3	0.727273	0.272727	12	8	0.6	0.4	21	14	0.6	0.4
DOCK1	ENSG00000150760	rs2296635	G	A	0.204273	0.267123	G	A	672	184	163	125	0.565972	0.434028	15	14	0.517241	0.482759	0	0	#DIV/0!	#DIV/0!	33	18	0.647059	0.352941	8	13	0.380952	0.619048	15	7	0.681818	0.318182	25	31	0.446429	0.553571	67	42	0.614679	0.385321
DOCK1	ENSG00000150760	rs2229605	G	A	0.430911	0.486301	G	A	215	61	70	67	0.510949	0.489051	7	6	0.538462	0.461538	9	3	0.75	0.25	4	1	0.8	0.2	6	3	0.666667	0.333333	8	8	0.5	0.5	27	20	0.574468	0.425532	9	26	0.257143	0.742857
DOCK1	ENSG00000150760	rs2229597	A	G	0.125998	0.222603	A	G	3747	1132	523	527	0.498095	0.501905	168	146	0.535032	0.464968	15	21	0.416667	0.583333	63	86	0.422819	0.577181	110	100	0.52381	0.47619	61	65	0.484127	0.515873	NA	NA	NA	NA	106	109	0.493023	0.506977
DOCK1	ENSG00000150760	rs3740543	A	G	0.421725	0.486301	A	G	208	205	116	116	0.5	0.5	18	15	0.545455	0.454545	6	4	0.6	0.4	15	12	0.555556	0.444444	10	16	0.384615	0.615385	9	10	0.473684	0.526316	30	36	0.454545	0.545455	28	23	0.54902	0.45098
EGFL7	ENSG00000172889	rs2297538	G	A	0.168331	0.113014	G	A	12487	1774	1310	1292	0.503459	0.496541	51	57	0.472222	0.527778	NA	NA	NA	NA	401	403	0.498756	0.501244	538	487	0.524878	0.475122	214	225	0.487472	0.512528	NA	NA	NA	NA	106	120	0.469027	0.530973
FAM20A	ENSG00000108950	rs2286562	C	T	0.234026	0.174658	C	T	207	32	25	36	0.409836	0.590164	2	2	0.5	0.5	2	3	0.4	0.6	1	2	0.333333	0.666667	10	6	0.625	0.375	4	2	0.666667	0.333333	4	14	0.222222	0.777778	2	7	0.222222	0.777778
FAM20A	ENSG00000108950	rs2907373	G	A	0.202875	0.30137	A	G	84	244	29	21	0.58	0.42	NA	NA	NA	NA	NA	NA	NA	NA	4	4	0.5	0.5	4	4	0.5	0.5	9	4	0.692308	0.307692	1	3	0.25	0.75	11	6	0.647059	0.352941
FAM20A	ENSG00000108950	rs2302234	G	T	0.357827	0.308219	G	T	179	105	45	36	0.555556	0.444444	6	5	0.545455	0.454545	NA	NA	NA	NA	11	3	0.785714	0.214286	12	8	0.6	0.4	4	8	0.333333	0.666667	11	10	0.52381	0.47619	1	2	0.333333	0.666667
FERMT2	ENSG00000073712	rs2357947	A	G	0.280351	0.10274	G	A	292	2297	151	166	0.476341	0.523659	16	9	0.64	0.36	NA	NA	NA	NA	NA	NA	NA	NA	39	39	0.5	0.5	42	52	0.446809	0.553191	21	36	0.368421	0.631579	33	30	0.52381	0.47619
FERMT2	ENSG00000073712	rs7143400	C	A	0.202875	0.10274	A	C	163	1416	78	79	0.496815	0.503185	3	4	0.428571	0.571429	NA	NA	NA	NA	NA	NA	NA	NA	28	36	0.4375	0.5625	11	14	0.44	0.56	20	13	0.606061	0.393939	16	12	0.571429	0.428571
GAREM1	ENSG00000141441	rs3786308	A	G	0.153954	0.133562	A	G	819	92	75	63	0.543478	0.456522	13	21	0.382353	0.617647	0	0	#DIV/0!	#DIV/0!	14	10	0.583333	0.416667	18	7	0.72	0.28	10	17	0.37037	0.62963	10	5	0.666667	0.333333	10	3	0.769231	0.230769
GATA3	ENSG00000107485	rs10905277	G	A	0.490216	0.541096	G	A	544	515	214	248	0.463203	0.536797	4	8	0.333333	0.666667	10	12	0.454545	0.545455	15	17	0.46875	0.53125	48	61	0.440367	0.559633	32	49	0.395062	0.604938	35	36	0.492958	0.507042	70	65	0.518519	0.481481
GATA3	ENSG00000107485	rs1058240	A	G	0.134984	0.15411	G	A	79	667	61	49	0.554545	0.445455	NA	NA	NA	NA	9	3	0.75	0.25	NA	NA	NA	NA	33	38	0.464789	0.535211	NA	NA	NA	NA	17	7	0.708333	0.291667	2	1	0.666667	0.333333
GATM	ENSG00000171766	rs12437887	G	A	0.44349	0.315068	G	A	74	51	14	22	0.388889	0.611111	1	0	1	0	6	8	0.428571	0.571429	NA	NA	NA	NA	1	4	0.2	0.8	1	0	1	0	1	6	0.142857	0.857143	4	4	0.5	0.5
GLI3	ENSG00000106571	rs846266	C	T	0.396366	0.445205	T	C	168	181	32	53	0.376471	0.623529	1	2	0.333333	0.666667	2	4	0.333333	0.666667	3	2	0.6	0.4	5	6	0.454545	0.545455	3	7	0.3	0.7	11	18	0.37931	0.62069	7	14	0.333333	0.666667
GLI3	ENSG00000106571	rs3735361	C	T	0.311302	0.455479	C	T	188	130	65	52	0.555556	0.444444	NA	NA	NA	NA	0	0	#DIV/0!	#DIV/0!	17	6	0.73913	0.26087	14	10	0.583333	0.416667	8	8	0.5	0.5	11	13	0.458333	0.541667	15	15	0.5	0.5
GLI3	ENSG00000106571	rs2051935	G	A	0.451677	0.349315	G	A	197	118	50	52	0.490196	0.509804	4	7	0.363636	0.636364	5	6	0.454545	0.545455	16	2	0.888889	0.111111	5	6	0.454545	0.545455	14	20	0.411765	0.588235	3	2	0.6	0.4	3	9	0.25	0.75
GNAS	ENSG00000087460	rs7121	T	C	0.355631	0.571918	C	T	4618	3416	1558	1586	0.495547	0.504453	NA	NA	NA	NA	411	363	0.531008	0.468992	406	495	0.45061	0.54939	153	152	0.501639	0.498361	189	198	0.488372	0.511628	100	90	0.526316	0.473684	299	288	0.50937	0.49063
GNAS	ENSG00000087460	rs13831	G	A	0.202676	0.273973	A	G	36	103	9	11	0.45	0.55	4	2	0.666667	0.333333	0	3	0	1	0	2	0	1	2	0	1	0	3	1	0.75	0.25	NA	NA	NA	NA	0	3	0	1
GRB10	ENSG00000106070	rs1800504	G	C	0.467452	0.60274	C	T	747	623	228	115	0.664723	0.335277	40	20	0.666667	0.333333	NA	NA	NA	NA	14	4	0.777778	0.222222	70	37	0.654206	0.345794	43	18	0.704918	0.295082	55	31	0.639535	0.360465	6	5	0.545455	0.454545
GRB10	ENSG00000106070	rs4947710	C	T	0.125399	0.123288	T	C	41	528	74	31	0.704762	0.295238	9	3	0.75	0.25	NA	NA	NA	NA	40	18	0.689655	0.310345	15	4	0.789474	0.210526	4	0	1	0	1	5	0.166667	0.833333	5	1	0.833333	0.166667
GRHL1	ENSG00000134317	rs16867256	A	G	0.176318	0.164384	A	G	5749	1248	470	945	0.332155	0.667845	NA	NA	NA	NA	195	387	0.335052	0.664948	59	160	0.269406	0.730594	36	61	0.371134	0.628866	44	61	0.419048	0.580952	45	76	0.371901	0.628099	91	200	0.312715	0.687285
GRHL1	ENSG00000134317	rs16867251	T	C	0.174321	0.164384	T	C	7216	1313	517	943	0.35411	0.64589	NA	NA	NA	NA	206	365	0.360771	0.639229	62	144	0.300971	0.699029	46	74	0.383333	0.616667	28	59	0.321839	0.678161	65	103	0.386905	0.613095	110	198	0.357143	0.642857
GRHL1	ENSG00000134317	rs2303920	G	A	0.26278	0.339041	G	A	3435	1664	516	883	0.368835	0.631165	136	146	0.48227	0.51773	98	218	0.310127	0.689873	46	63	0.422018	0.577982	31	41	0.430556	0.569444	27	36	0.428571	0.571429	79	176	0.309804	0.690196	99	203	0.327815	0.672185
GRHL1	ENSG00000134317	rs934303	C	T	0.392572	0.400685	C	T	1458	823	143	302	0.321348	0.678652	19	10	0.655172	0.344828	10	19	0.344828	0.655172	25	47	0.347222	0.652778	6	13	0.315789	0.684211	38	114	0.25	0.75	40	84	0.322581	0.677419	5	15	0.25	0.75
GRHL1	ENSG00000134317	rs1465638	G	A	0.423522	0.400685	G	A	1708	709	179	326	0.354455	0.645545	23	23	0.5	0.5	13	22	0.371429	0.628571	16	52	0.235294	0.764706	2	22	0.0833333	0.916667	64	111	0.365714	0.634286	54	83	0.394161	0.605839	7	13	0.35	0.65
GRHL1	ENSG00000134317	rs1052835	C	T	0.484225	0.493151	T	C	306	273	67	94	0.416149	0.583851	16	13	0.551724	0.448276	2	11	0.153846	0.846154	14	9	0.608696	0.391304	7	1	0.875	0.125	8	27	0.228571	0.771429	12	24	0.333333	0.666667	8	9	0.470588	0.529412
H19	ENSG00000130600	rs217727	G	A	0.202077	0.222603	G	A	67234	31680	20522	1393	0.936436	0.0635638	NA	NA	NA	NA	5264	657	0.889039	0.110961	529	10	0.981447	0.0185529	2635	185	0.934397	0.0656028	3530	57	0.984109	0.0158907	4691	265	0.946529	0.0534705	3873	219	0.946481	0.0535191
HEG1	ENSG00000173706	rs2981546	A	G	0.488818	0.503425	A	G	852	820	375	310	0.547445	0.452555	15	15	0.5	0.5	NA	NA	NA	NA	50	18	0.735294	0.264706	86	60	0.589041	0.410959	76	105	0.41989	0.58011	72	69	0.510638	0.489362	76	43	0.638655	0.361345
HEG1	ENSG00000173706	rs16836316	T	C	0.282947	0.171233	T	C	1020	204	135	171	0.441176	0.558824	NA	NA	NA	NA	21	23	0.477273	0.522727	NA	NA	NA	NA	20	21	0.487805	0.512195	21	28	0.428571	0.571429	32	54	0.372093	0.627907	41	45	0.476744	0.523256
HEG1	ENSG00000173706	rs4404487	C	T	0.23103	0.421233	T	C	661	646	243	201	0.547297	0.452703	13	6	0.684211	0.315789	10	15	0.4	0.6	12	8	0.6	0.4	NA	NA	NA	NA	69	67	0.507353	0.492647	58	40	0.591837	0.408163	81	65	0.554795	0.445205
HEG1	ENSG00000173706	rs6438874	A	G	0.490415	0.493151	G	A	905	1045	416	361	0.535393	0.464607	21	20	0.512195	0.487805	NA	NA	NA	NA	43	28	0.605634	0.394366	78	64	0.549296	0.450704	69	114	0.377049	0.622951	94	76	0.552941	0.447059	111	59	0.652941	0.347059
HEG1	ENSG00000173706	rs1909586	T	G	0.304313	0.441781	G	T	530	699	254	213	0.543897	0.456103	30	25	0.545455	0.454545	18	12	0.6	0.4	55	41	0.572917	0.427083	45	25	0.642857	0.357143	30	61	0.32967	0.67033	26	14	0.65	0.35	50	35	0.588235	0.411765
HEG1	ENSG00000173706	rs10804567	G	C	0.253794	0.400685	C	G	551	586	220	188	0.539216	0.460784	19	20	0.487179	0.512821	5	7	0.416667	0.583333	23	11	0.676471	0.323529	NA	NA	NA	NA	49	60	0.449541	0.550459	52	41	0.55914	0.44086	72	49	0.595041	0.404959
HEG1	ENSG00000173706	rs2860440	G	A	0.488818	0.506849	G	A	927	788	364	333	0.522238	0.477762	12	18	0.4	0.6	NA	NA	NA	NA	45	20	0.692308	0.307692	76	54	0.584615	0.415385	79	104	0.431694	0.568306	65	96	0.403727	0.596273	87	41	0.679688	0.320312
HEG1	ENSG00000173706	rs3184121	C	A	0.329073	0.256849	C	A	743	212	140	124	0.530303	0.469697	18	11	0.62069	0.37931	5	10	0.333333	0.666667	5	12	0.294118	0.705882	18	16	0.529412	0.470588	26	30	0.464286	0.535714	29	30	0.491525	0.508475	39	15	0.722222	0.277778
HEG1	ENSG00000173706	rs6790837	A	G	0.441094	0.527397	A	G	297	333	116	127	0.477366	0.522634	2	11	0.153846	0.846154	NA	NA	NA	NA	8	3	0.727273	0.272727	23	31	0.425926	0.574074	18	29	0.382979	0.617021	22	28	0.44	0.56	43	25	0.632353	0.367647
HEG1	ENSG00000173706	rs6438869	G	A	0.371805	0.376712	A	G	389	437	170	170	0.5	0.5	9	6	0.6	0.4	NA	NA	NA	NA	47	36	0.566265	0.433735	10	6	0.625	0.375	25	45	0.357143	0.642857	32	45	0.415584	0.584416	47	32	0.594937	0.405063
ICAM1	ENSG00000090339	rs5498	A	G	0.358826	0.40411	A	G	67	90	74	83	0.471338	0.528662	7	2	0.777778	0.222222	3	4	0.428571	0.571429	33	21	0.611111	0.388889	4	4	0.5	0.5	13	15	0.464286	0.535714	3	19	0.136364	0.863636	11	18	0.37931	0.62069
IGF1R	ENSG00000140443	rs1815009	T	C	0.409545	0.150685	C	T	131	518	80	51	0.610687	0.389313	NA	NA	NA	NA	NA	NA	NA	NA	16	12	0.571429	0.428571	18	16	0.529412	0.470588	NA	NA	NA	NA	16	3	0.842105	0.157895	30	20	0.6	0.4
IGF1R	ENSG00000140443	rs3743249	G	T	0.401558	0.15411	G	T	907	196	150	123	0.549451	0.450549	NA	NA	NA	NA	22	8	0.733333	0.266667	34	25	0.576271	0.423729	43	34	0.558442	0.441558	NA	NA	NA	NA	14	19	0.424242	0.575758	37	37	0.5	0.5
IGF1R	ENSG00000140443	rs3743262	C	T	0.134185	0.0753425	C	T	1422	133	78	90	0.464286	0.535714	12	7	0.631579	0.368421	NA	NA	NA	NA	46	57	0.446602	0.553398	NA	NA	NA	NA	14	24	0.368421	0.631579	6	2	0.75	0.25	NA	NA	NA	NA
IGF1R	ENSG00000140443	rs2684788	C	T	0.492013	0.400685	C	T	369	296	137	146	0.484099	0.515901	31	30	0.508197	0.491803	5	6	0.454545	0.545455	12	21	0.363636	0.636364	24	18	0.571429	0.428571	NA	NA	NA	NA	34	31	0.523077	0.476923	31	40	0.43662	0.56338
IGF1R	ENSG00000140443	rs3743251	G	A	0.197085	0.0890411	G	A	296	39	13	14	0.481481	0.518519	NA	NA	NA	NA	NA	NA	NA	NA	9	12	0.428571	0.571429	1	1	0.5	0.5	NA	NA	NA	NA	NA	NA	NA	NA	3	1	0.75	0.25
IGF1R	ENSG00000140443	rs702497	C	T	0.119409	0.267123	C	T	162	69	33	33	0.5	0.5	1	5	0.166667	0.833333	NA	NA	NA	NA	1	2	0.333333	0.666667	3	4	0.428571	0.571429	NA	NA	NA	NA	21	18	0.538462	0.461538	7	4	0.636364	0.363636
IGF2	ENSG00000167244	rs2585	C	T	0.314297	0.246575	T	C	4387	10243	29	4285	0.0067223	0.993278	1	468	0.0021322	0.997868	5	1107	0.0044964	0.995504	3	674	0.00443131	0.995569	6	997	0.00598205	0.994018	0	137	0	1	14	789	0.0174346	0.982565	0	113	0	1
IGF2	ENSG00000167244	rs7873	T	C	0.11881	0.0684932	T	C	38912	2525	19	1881	0.01	0.99	NA	NA	NA	NA	NA	NA	NA	NA	NA	NA	NA	NA	18	1283	0.0138355	0.986164	NA	NA	NA	NA	NA	NA	NA	NA	1	598	0.00166945	0.998331
IGF2	ENSG00000167244	rs3802971	G	A	0.108027	0.0719178	G	A	4262	24	4	529	0.00750469	0.992495	NA	NA	NA	NA	NA	NA	NA	NA	0	66	0	1	1	293	0.00340136	0.996599	NA	NA	NA	NA	3	170	0.017341	0.982659	NA	NA	NA	NA
IGF2R	ENSG00000197081	rs998075	G	A	0.422524	0.476027	A	G	1468	1563	479	386	0.553757	0.446243	40	39	0.506329	0.493671	50	32	0.609756	0.390244	99	69	0.589286	0.410714	60	50	0.545455	0.454545	92	96	0.489362	0.510638	86	73	0.540881	0.459119	52	27	0.658228	0.341772
IGF2R	ENSG00000197081	rs1805075	A	G	0.122604	0.0856164	A	G	1973	160	157	121	0.564748	0.435252	NA	NA	NA	NA	NA	NA	NA	NA	28	19	0.595745	0.404255	NA	NA	NA	NA	16	9	0.64	0.36	51	43	0.542553	0.457447	62	50	0.553571	0.446429
IGF2R	ENSG00000197081	rs1803989	C	T	0.229433	0.109589	C	T	1652	169	102	89	0.534031	0.465969	NA	NA	NA	NA	NA	NA	NA	NA	21	18	0.538462	0.461538	NA	NA	NA	NA	9	5	0.642857	0.357143	36	38	0.486486	0.513514	36	28	0.5625	0.4375
INPP5F	ENSG00000198825	rs3188055	A	G	0.26897	0.321918	A	G	390	167	62	96	0.392405	0.607595	0	5	0	1	8	5	0.615385	0.384615	9	25	0.264706	0.735294	4	5	0.444444	0.555556	15	18	0.454545	0.545455	7	7	0.5	0.5	19	31	0.38	0.62
INPP5F	ENSG00000198825	rs2289306	A	C	0.413139	0.44863	A	C	33	22	12	5	0.705882	0.294118	NA	NA	NA	NA	3	2	0.6	0.4	1	0	1	0	2	0	1	0	2	1	0.666667	0.333333	3	0	1	0	1	2	0.333333	0.666667
KIAA1191	ENSG00000122203	rs409744	C	T	0.294928	0.284247	T	C	92	209	55	47	0.539216	0.460784	NA	NA	NA	NA	11	10	0.52381	0.47619	5	5	0.5	0.5	17	6	0.73913	0.26087	13	6	0.684211	0.315789	1	2	0.333333	0.666667	8	18	0.307692	0.692308
KIAA1551	ENSG00000174718	rs10771894	A	G	0.35024	0.428082	A	G	686	537	215	192	0.528256	0.471744	16	19	0.457143	0.542857	23	28	0.45098	0.54902	56	36	0.608696	0.391304	19	19	0.5	0.5	32	25	0.561404	0.438596	44	45	0.494382	0.505618	25	20	0.555556	0.444444
KIAA1551	ENSG00000174718	rs16919122	G	A	0.112021	0.15411	G	A	1285	323	188	156	0.546512	0.453488	17	19	0.472222	0.527778	NA	NA	NA	NA	45	40	0.529412	0.470588	16	13	0.551724	0.448276	8	8	0.5	0.5	29	23	0.557692	0.442308	73	53	0.579365	0.420635
KIAA1551	ENSG00000174718	rs3759302	T	A	0.146366	0.126712	T	A	1199	268	211	178	0.542416	0.457584	16	6	0.727273	0.272727	18	14	0.5625	0.4375	17	13	0.566667	0.433333	30	18	0.625	0.375	29	17	0.630435	0.369565	44	42	0.511628	0.488372	57	68	0.456	0.544
KIAA1551	ENSG00000174718	rs2388982	T	C	0.274161	0.321918	C	T	592	1320	345	322	0.517241	0.482759	32	38	0.457143	0.542857	NA	NA	NA	NA	56	42	0.571429	0.428571	87	63	0.58	0.42	22	21	0.511628	0.488372	69	86	0.445161	0.554839	79	72	0.523179	0.476821
KIAA1551	ENSG00000174718	rs3759300	C	T	0.123802	0.126712	C	T	1869	319	159	148	0.517915	0.482085	NA	NA	NA	NA	21	19	0.525	0.475	48	44	0.521739	0.478261	18	16	0.529412	0.470588	18	8	0.692308	0.307692	54	61	0.469565	0.530435	NA	NA	NA	NA
KIAA1919	ENSG00000173214	rs240987	A	G	0.197684	0.133562	A	G	1345	253	134	180	0.426752	0.573248	21	29	0.42	0.58	11	16	0.407407	0.592593	12	18	0.4	0.6	17	36	0.320755	0.679245	38	54	0.413043	0.586957	23	21	0.522727	0.477273	12	6	0.666667	0.333333
KIAA1919	ENSG00000173214	rs240988	A	G	0.186502	0.150685	G	A	404	1501	319	324	0.496112	0.503888	21	19	0.525	0.475	4	10	0.285714	0.714286	15	19	0.441176	0.558824	117	116	0.502146	0.497854	33	32	0.507692	0.492308	38	28	0.575758	0.424242	91	100	0.47644	0.52356
KLHDC10	ENSG00000128607	rs12534379	G	A	0.415335	0.472603	G	A	80	43	90	33	0.731707	0.268293	11	1	0.916667	0.0833333	14	3	0.823529	0.176471	5	2	0.714286	0.285714	12	4	0.75	0.25	21	10	0.677419	0.322581	NA	NA	NA	NA	27	13	0.675	0.325
KLHDC10	ENSG00000128607	rs3800562	A	G	0.18151	0.113014	A	G	32	48	59	21	0.7375	0.2625	13	6	0.684211	0.315789	NA	NA	NA	NA	NA	NA	NA	NA	18	6	0.75	0.25	9	1	0.9	0.1	19	4	0.826087	0.173913	0	4	0	1
KLHDC10	ENSG00000128607	rs6821	C	T	0.154952	0.35274	C	T	86	42	99	29	0.773438	0.226562	4	1	0.8	0.2	22	3	0.88	0.12	13	6	0.684211	0.315789	5	0	1	0	25	5	0.833333	0.166667	18	9	0.666667	0.333333	12	5	0.705882	0.294118
L3MBTL1	ENSG00000185513	rs2071969	G	A	0.171725	0.130137	G	A	98	7	2	6	0.25	0.75	2	2	0.5	0.5	NA	NA	NA	NA	0	1	0	1	NA	NA	NA	NA	0	1	0	1	NA	NA	NA	NA	0	2	0	1
LGALS14	ENSG00000006659	rs4830	C	T	0.362819	0.243151	T	C	1473	3703	762	981	0.437177	0.562823	13	33	0.282609	0.717391	NA	NA	NA	NA	138	292	0.32093	0.67907	157	176	0.471471	0.528529	190	156	0.549133	0.450867	87	120	0.42029	0.57971	177	204	0.464567	0.535433
LGALS8	ENSG00000116977	rs1041934	T	C	0.5	0.681507	T	C	1589	2533	646	555	0.537885	0.462115	42	46	0.477273	0.522727	59	80	0.42446	0.57554	29	43	0.402778	0.597222	74	92	0.445783	0.554217	77	82	0.484277	0.515723	65	68	0.488722	0.511278	300	144	0.675676	0.324324
LGALS8	ENSG00000116977	rs15701	C	T	0.499601	0.318493	T	C	1110	2229	446	458	0.493363	0.506637	31	28	0.525424	0.474576	50	45	0.526316	0.473684	21	32	0.396226	0.603774	71	54	0.568	0.432	51	72	0.414634	0.585366	69	65	0.514925	0.485075	153	162	0.485714	0.514286
LGALS8	ENSG00000116977	rs2758997	G	A	0.318291	0.270548	A	G	751	1896	376	386	0.493438	0.506562	NA	NA	NA	NA	29	51	0.3625	0.6375	85	75	0.53125	0.46875	46	54	0.46	0.54	96	89	0.518919	0.481081	56	49	0.533333	0.466667	64	68	0.484848	0.515152
MCCC1	ENSG00000078070	rs2270968	T	G	0.464856	0.75	T	G	112	329	14	101	0.121739	0.878261	0	17	0	1	0	0	#DIV/0!	#DIV/0!	2	10	0.166667	0.833333	2	7	0.222222	0.777778	1	20	0.047619	0.952381	6	18	0.25	0.75	3	29	0.09375	0.90625
MEG3	ENSG00000214548	rs10132552	T	C	0.23742	0.270548	T	C	2769	859	1305	7	0.994665	0.00533537	137	0	1	0	591	3	0.994949	0.00505051	69	0	1	0	82	3	0.964706	0.0352941	58	0	1	0	354	1	0.997183	0.0028169	14	0	1	0
MEG3	ENSG00000214548	rs10147988	A	G	0.367013	0.342466	A	G	7749	2533	3318	15	0.9955	0.00450045	286	1	0.996516	0.00348432	1268	1	0.999212	0.000788022	243	1	0.995902	0.00409836	229	5	0.978632	0.0213675	563	2	0.99646	0.00353982	555	4	0.992844	0.00715564	174	1	0.994286	0.00571429
MEG3	ENSG00000214548	rs1054013	G	A	0.227037	0.335616	G	A	361	161	187	0	1	0	25	0	1	0	55	0	1	0	15	0	1	0	18	0	1	0	32	0	1	0	NA	NA	NA	NA	42	0	1	0
MEG3	ENSG00000214548	rs11160608	A	C	0.443291	0.599315	A	C	130	166	105	1	0.990566	0.00943396	4	0	1	0	29	0	1	0	7	0	1	0	5	0	1	0	8	0	1	0	30	0	1	0	22	1	0.956522	0.0434783
MEG3	ENSG00000214548	rs3742395	C	T	0.427716	0.585616	C	T	88	151	87	0	1	0	6	0	1	0	29	0	1	0	6	0	1	0	6	0	1	0	6	0	1	0	24	0	1	0	10	0	1	0
MEST	ENSG00000106484	rs10863	G	A	0.240415	0.167808	A	G	664	4206	10	850	0.0116279	0.988372	1	222	0.0044843	0.995516	4	155	0.0251572	0.974843	1	71	0.0138889	0.986111	1	99	0.01	0.99	0	46	0	1	0	174	0	1	3	83	0.0348837	0.965116
MKRN3	ENSG00000179455	rs2239669	C	T	0.209864	0.280822	C	T	422	208	44	102	0.30137	0.69863	1	1	0.5	0.5	NA	NA	NA	NA	15	24	0.384615	0.615385	8	15	0.347826	0.652174	1	9	0.1	0.9	14	38	0.269231	0.730769	5	15	0.25	0.75
NAA60	ENSG00000122390	rs2285815	T	C	0.436502	0.253425	C	T	104	390	77	37	0.675439	0.324561	NA	NA	NA	NA	NA	NA	NA	NA	4	0	1	0	19	13	0.59375	0.40625	18	2	0.9	0.1	21	9	0.7	0.3	15	13	0.535714	0.464286
NAA60	ENSG00000122390	rs13740	A	G	0.436502	0.25	G	A	72	289	55	24	0.696203	0.303797	NA	NA	NA	NA	NA	NA	NA	NA	6	0	1	0	20	11	0.645161	0.354839	17	1	0.944444	0.0555556	10	8	0.555556	0.444444	2	4	0.333333	0.666667
NAA60	ENSG00000122390	rs2074524	G	A	0.128794	0.0308219	G	A	493	28	32	21	0.603774	0.396226	NA	NA	NA	NA	NA	NA	NA	NA	NA	NA	NA	NA	6	6	0.5	0.5	11	1	0.916667	0.0833333	15	10	0.6	0.4	0	4	0	1
NLRP2	ENSG00000022556	rs10412915	T	C	0.285144	0.328767	T	C	1786	761	598	239	0.714456	0.285544	308	173	0.640333	0.359667	19	1	0.95	0.05	27	8	0.771429	0.228571	79	23	0.77451	0.22549	65	25	0.722222	0.277778	26	5	0.83871	0.16129	74	4	0.948718	0.0512821
NLRP2	ENSG00000022556	rs12768	A	C	0.449481	0.482877	C	A	284	309	99	43	0.697183	0.302817	46	29	0.613333	0.386667	1	5	0.166667	0.833333	6	3	0.666667	0.333333	2	1	0.666667	0.333333	15	5	0.75	0.25	20	0	1	0	9	0	1	0
NUDT12	ENSG00000112874	rs7723689	G	A	0.10004	0.136986	G	A	12	17	5	24	0.172414	0.827586	0	4	0	1	NA	NA	NA	NA	2	11	0.153846	0.846154	0	4	0	1	NA	NA	NA	NA	0	5	0	1	3	0	1	0
OBSCN	ENSG00000154358	rs12035900	C	T	0.298722	0.263699	C	T	301	73	63	62	0.504	0.496	43	44	0.494253	0.505747	3	1	0.75	0.25	NA	NA	NA	NA	6	4	0.6	0.4	4	9	0.307692	0.692308	7	4	0.636364	0.363636	NA	NA	NA	NA
OVCH2	ENSG00000183378	rs10839849	A	G	0.155551	0.0821918	G	A	11	6	11	6	0.647059	0.352941	NA	NA	NA	NA	NA	NA	NA	NA	2	0	1	0	NA	NA	NA	NA	NA	NA	NA	NA	8	4	0.666667	0.333333	1	2	0.333333	0.666667
PAPPA2	ENSG00000116183	rs1044299	T	C	0.332069	0.359589	C	T	10481	20367	3217	3833	0.456312	0.543688	NA	NA	NA	NA	281	244	0.535238	0.464762	611	622	0.495539	0.504461	106	79	0.572973	0.427027	288	800	0.264706	0.735294	1542	1663	0.481123	0.518877	389	425	0.477887	0.522113
PAPPA2	ENSG00000116183	rs4492574	T	C	0.236621	0.164384	T	C	1656	312	172	151	0.532508	0.467492	37	22	0.627119	0.372881	7	5	0.583333	0.416667	27	27	0.5	0.5	10	4	0.714286	0.285714	56	55	0.504505	0.495495	27	30	0.473684	0.526316	8	8	0.5	0.5
PDE4D	ENSG00000113448	rs702531	C	A	0.352636	0.363014	A	C	106	192	24	39	0.380952	0.619048	NA	NA	NA	NA	12	11	0.521739	0.478261	3	6	0.333333	0.666667	NA	NA	NA	NA	0	1	0	1	6	20	0.230769	0.769231	3	1	0.75	0.25
PDE4D	ENSG00000113448	rs10071088	C	A	0.161142	0.164384	C	A	247	53	30	35	0.461538	0.538462	6	0	1	0	NA	NA	NA	NA	5	8	0.384615	0.615385	NA	NA	NA	NA	7	6	0.538462	0.461538	8	11	0.421053	0.578947	4	10	0.285714	0.714286
PDK4	ENSG00000004799	rs11531570	A	G	0.497404	0.623288	G	A	179	67	121	125	0.49187	0.50813	1	2	0.333333	0.666667	32	19	0.627451	0.372549	16	45	0.262295	0.737705	10	14	0.416667	0.583333	16	16	0.5	0.5	8	7	0.533333	0.466667	38	22	0.633333	0.366667
PDK4	ENSG00000004799	rs11768781	C	A	0.495407	0.623288	A	C	224	49	137	136	0.501832	0.498168	2	0	1	0	33	3	0.916667	0.0833333	34	57	0.373626	0.626374	6	19	0.24	0.76	18	27	0.4	0.6	11	1	0.916667	0.0833333	33	29	0.532258	0.467742
PDK4	ENSG00000004799	rs6930	A	G	0.373203	0.568493	G	A	113	71	83	101	0.451087	0.548913	NA	NA	NA	NA	15	5	0.75	0.25	14	18	0.4375	0.5625	4	8	0.333333	0.666667	26	37	0.412698	0.587302	10	11	0.47619	0.52381	14	22	0.388889	0.611111
PDPR	ENSG00000090857	rs1055255	C	T	0.201877	0.356164	C	T	79	37	64	52	0.551724	0.448276	9	1	0.9	0.1	NA	NA	NA	NA	12	16	0.428571	0.571429	0	3	0	1	9	20	0.310345	0.689655	NA	NA	NA	NA	34	12	0.73913	0.26087
PEG10	ENSG00000242265	rs13073	C	T	0.234425	0.246575	T	C	2819	7638	7	2195	0.00317893	0.996821	NA	NA	NA	NA	0	215	0	1	2	672	0.00296736	0.997033	4	483	0.00821355	0.991786	1	339	0.00294118	0.997059	NA	NA	NA	NA	0	486	0	1
PEG10	ENSG00000242265	rs3750105	C	A	0.144369	0.126712	C	A	11894	1039	5	2150	0.00232019	0.99768	1	486	0.00205339	0.997947	0	0	#DIV/0!	#DIV/0!	1	196	0.00507614	0.994924	NA	NA	NA	NA	0	325	0	1	2	797	0.00250313	0.997497	1	346	0.00288184	0.997118
PEG10	ENSG00000242265	rs13226637	C	T	0.169329	0.126712	C	T	10745	636	1	1756	0.000569152	0.999431	0	184	0	1	0	0	#DIV/0!	#DIV/0!	0	168	0	1	NA	NA	NA	NA	0	325	0	1	0	616	0	1	1	463	0.00215517	0.997845
PHLDA2	ENSG00000181649	rs1056819	C	T	0.127796	0.253425	C	T	384	157	154	5	0.968553	0.0314465	11	1	0.916667	0.0833333	57	1	0.982759	0.0172414	6	0	1	0	26	0	1	0	5	2	0.714286	0.285714	21	0	1	0	28	1	0.965517	0.0344828
PKP3	ENSG00000184363	rs1134578	C	T	0.451478	0.5	C	T	779	751	300	334	0.473186	0.526814	26	41	0.38806	0.61194	10	17	0.37037	0.62963	68	65	0.511278	0.488722	52	52	0.5	0.5	39	31	0.557143	0.442857	26	49	0.346667	0.653333	79	79	0.5	0.5
PKP3	ENSG00000184363	rs11748	A	G	0.489018	0.493151	G	A	779	945	411	413	0.498786	0.501214	40	37	0.519481	0.480519	18	27	0.4	0.6	98	89	0.524064	0.475936	46	54	0.46	0.54	46	39	0.541176	0.458824	67	78	0.462069	0.537931	96	89	0.518919	0.481081
PLAGL1	ENSG00000118495	rs9373409	C	T	0.327476	0.414384	C	T	659	626	10	402	0.0242718	0.975728	0	49	0	1	NA	NA	NA	NA	2	56	0.0344828	0.965517	0	49	0	1	0	41	0	1	2	64	0.030303	0.969697	6	143	0.0402685	0.959732
PLEKHG4B	ENSG00000153404	rs1053479	A	G	0.413339	0.780822	A	G	6	5	5	6	0.454545	0.545455	NA	NA	NA	NA	NA	NA	NA	NA	2	0	1	0	NA	NA	NA	NA	1	3	0.25	0.75	0	1	0	1	2	2	0.5	0.5
PLEKHG4B	ENSG00000153404	rs13176160	A	G	0.443091	0.770548	A	G	10	11	4	17	0.190476	0.809524	NA	NA	NA	NA	NA	NA	NA	NA	0	1	0	1	0	4	0	1	3	6	0.333333	0.666667	1	6	0.142857	0.857143	NA	NA	NA	NA
PLEKHG4B	ENSG00000153404	rs13436090	G	A	0.150759	0.226027	G	A	15	35	4	46	0.08	0.92	NA	NA	NA	NA	NA	NA	NA	NA	4	7	0.363636	0.636364	0	4	0	1	0	8	0	1	0	4	0	1	0	23	0	1
PPP1R9A	ENSG00000158528	rs12536183	C	T	0.109625	0.116438	C	T	422	60	45	30	0.6	0.4	NA	NA	NA	NA	0	0	#DIV/0!	#DIV/0!	5	5	0.5	0.5	10	6	0.625	0.375	13	8	0.619048	0.380952	9	2	0.818182	0.181818	8	9	0.470588	0.529412
PRKAG2	ENSG00000106617	rs1051956	A	C	0.45008	0.332192	C	A	35	49	26	58	0.309524	0.690476	0	1	0	1	2	10	0.166667	0.833333	0	13	0	1	0	2	0	1	6	17	0.26087	0.73913	0	8	0	1	18	7	0.72	0.28
PRKAG2	ENSG00000106617	rs8961	C	T	0.445687	0.332192	T	C	51	61	50	62	0.446429	0.553571	0	4	0	1	3	14	0.176471	0.823529	2	14	0.125	0.875	0	1	0	1	7	9	0.4375	0.5625	1	8	0.111111	0.888889	37	12	0.755102	0.244898
PROSER2-AS1	ENSG00000225778	rs12356904	C	T	0.250399	0.226027	C	T	5	11	5	11	0.3125	0.6875	NA	NA	NA	NA	NA	NA	NA	NA	NA	NA	NA	NA	NA	NA	NA	NA	NA	NA	NA	NA	1	5	0.166667	0.833333	4	6	0.4	0.6
PSCA	ENSG00000167653	rs10216533	G	A	0.403554	0.465753	G	A	10	30	21	19	0.525	0.475	NA	NA	NA	NA	9	6	0.6	0.4	NA	NA	NA	NA	NA	NA	NA	NA	9	3	0.75	0.25	2	7	0.222222	0.777778	1	3	0.25	0.75
PSCA	ENSG00000167653	rs1045547	T	G	0.401957	0.465753	T	G	27	7	15	19	0.441176	0.558824	NA	NA	NA	NA	NA	NA	NA	NA	NA	NA	NA	NA	1	9	0.1	0.9	7	2	0.777778	0.222222	0	5	0	1	7	3	0.7	0.3
PSCA	ENSG00000167653	rs1045574	G	A	0.401957	0.465753	G	A	64	18	34	48	0.414634	0.585366	1	0	1	0	2	12	0.142857	0.857143	3	2	0.6	0.4	2	6	0.25	0.75	3	10	0.230769	0.769231	5	12	0.294118	0.705882	18	6	0.75	0.25
PSCA	ENSG00000167653	rs2294008	C	T	0.405152	0.462329	C	T	47	80	62	65	0.488189	0.511811	1	4	0.2	0.8	6	15	0.285714	0.714286	7	1	0.875	0.125	11	10	0.52381	0.47619	15	20	0.428571	0.571429	12	9	0.571429	0.428571	10	6	0.625	0.375
PSCA	ENSG00000167653	rs2976395	G	A	0.401957	0.465753	G	A	82	17	47	52	0.474747	0.525253	1	2	0.333333	0.666667	6	8	0.428571	0.571429	2	0	1	0	7	9	0.4375	0.5625	13	19	0.40625	0.59375	1	7	0.125	0.875	17	7	0.708333	0.291667
PSCA	ENSG00000167653	rs2976396	G	A	0.401757	0.465753	G	A	30	65	47	48	0.494737	0.505263	2	2	0.5	0.5	5	8	0.384615	0.615385	3	1	0.75	0.25	5	5	0.5	0.5	5	11	0.3125	0.6875	8	9	0.470588	0.529412	19	12	0.612903	0.387097
PTGFRN	ENSG00000134247	rs1127655	T	C	0.425319	0.421233	C	T	699	548	284	201	0.585567	0.414433	10	11	0.47619	0.52381	7	6	0.538462	0.461538	71	42	0.628319	0.371681	16	24	0.4	0.6	62	35	0.639175	0.360825	79	46	0.632	0.368	39	37	0.513158	0.486842
PTGFRN	ENSG00000134247	rs10801923	A	G	0.413938	0.421233	G	A	639	549	251	197	0.560268	0.439732	14	8	0.636364	0.363636	2	2	0.5	0.5	65	33	0.663265	0.336735	17	23	0.425	0.575	44	39	0.53012	0.46988	80	55	0.592593	0.407407	29	37	0.439394	0.560606
PTGFRN	ENSG00000134247	rs3885	G	A	0.41234	0.421233	A	G	223	321	122	96	0.559633	0.440367	4	1	0.8	0.2	6	6	0.5	0.5	20	22	0.47619	0.52381	11	12	0.478261	0.521739	23	13	0.638889	0.361111	22	21	0.511628	0.488372	36	21	0.631579	0.368421
PTGFRN	ENSG00000134247	rs10923191	G	A	0.480431	0.421233	A	G	260	298	110	91	0.547264	0.452736	3	5	0.375	0.625	4	5	0.444444	0.555556	28	12	0.7	0.3	6	8	0.428571	0.571429	21	26	0.446809	0.553191	28	18	0.608696	0.391304	20	17	0.540541	0.459459
PTGFRN	ENSG00000134247	rs13951	A	G	0.498003	0.547945	G	A	380	287	126	124	0.504	0.496	4	6	0.4	0.6	14	10	0.583333	0.416667	3	4	0.428571	0.571429	24	22	0.521739	0.478261	21	19	0.525	0.475	35	43	0.448718	0.551282	25	20	0.555556	0.444444
PTGFRN	ENSG00000134247	rs3829881	C	T	0.412141	0.421233	T	C	409	492	168	177	0.486957	0.513043	8	10	0.444444	0.555556	10	6	0.625	0.375	29	27	0.517857	0.482143	18	12	0.6	0.4	27	42	0.391304	0.608696	42	52	0.446809	0.553191	34	28	0.548387	0.451613
PTPN14	ENSG00000152104	rs2291831	C	T	0.150958	0.0958904	C	T	765	96	91	70	0.565217	0.434783	NA	NA	NA	NA	12	8	0.6	0.4	13	6	0.684211	0.315789	36	23	0.610169	0.389831	12	10	0.545455	0.454545	NA	NA	NA	NA	18	23	0.439024	0.560976
PTPN14	ENSG00000152104	rs1472441	A	G	0.36242	0.400685	G	A	553	995	184	208	0.469388	0.530612	30	42	0.416667	0.583333	NA	NA	NA	NA	42	42	0.5	0.5	28	32	0.466667	0.533333	8	17	0.32	0.68	45	47	0.48913	0.51087	31	28	0.525424	0.474576
PTPN14	ENSG00000152104	rs1135352	C	T	0.216054	0.157534	T	C	219	1184	120	115	0.510638	0.489362	19	4	0.826087	0.173913	NA	NA	NA	NA	NA	NA	NA	NA	NA	NA	NA	NA	6	4	0.6	0.4	46	54	0.46	0.54	49	53	0.480392	0.519608
PTPN14	ENSG00000152104	rs7543972	A	G	0.162141	0.106164	A	G	741	94	34	36	0.485714	0.514286	NA	NA	NA	NA	7	1	0.875	0.125	9	10	0.473684	0.526316	8	11	0.421053	0.578947	5	7	0.416667	0.583333	5	7	0.416667	0.583333	NA	NA	NA	NA
RHOBTB3	ENSG00000164292	rs34896	G	A	0.453075	0.534247	G	A	14510	15869	2264	10119	0.182831	0.817169	47	202	0.188755	0.811245	81	262	0.236152	0.763848	658	3029	0.178465	0.821535	553	2378	0.188673	0.811327	224	1034	0.17806	0.82194	226	988	0.186161	0.813839	475	2226	0.175861	0.824139
RTL1	ENSG00000254656	rs3825569	C	T	0.487819	0.410959	T	C	693	884	433	18	0.960089	0.0399113	48	1	0.979592	0.0204082	151	9	0.94375	0.05625	71	4	0.946667	0.0533333	NA	NA	NA	NA	25	0	1	0	106	1	0.990654	0.00934579	32	3	0.914286	0.0857143
RTL1	ENSG00000254656	rs6575805	G	A	0.354233	0.25	A	G	206	880	254	17	0.937269	0.0627306	21	3	0.875	0.125	67	6	0.917808	0.0821918	28	3	0.903226	0.0967742	NA	NA	NA	NA	23	2	0.92	0.08	115	3	0.974576	0.0254237	NA	NA	NA	NA
RNF141	ENSG00000110315	rs10770123	C	T	0.473243	0.441781	C	T	16	12	6	22	0.214286	0.785714	0	4	0	1	0	5	0	1	NA	NA	NA	NA	1	5	0.166667	0.833333	2	6	0.25	0.75	1	0	1	0	2	2	0.5	0.5
RNF141	ENSG00000110315	rs4146830	G	A	0.284345	0.44863	A	G	52	40	44	48	0.478261	0.521739	3	6	0.333333	0.666667	4	4	0.5	0.5	NA	NA	NA	NA	NA	NA	NA	NA	11	23	0.323529	0.676471	8	10	0.444444	0.555556	18	5	0.782609	0.217391
R3HCC1	ENSG00000104679	rs2272761	A	G	0.446486	0.527397	G	A	26	12	12	26	0.315789	0.684211	0	4	0	1	NA	NA	NA	NA	2	12	0.142857	0.857143	5	4	0.555556	0.444444	3	3	0.5	0.5	NA	NA	NA	NA	2	3	0.4	0.6
R3HCC1	ENSG00000104679	rs2272762	G	A	0.442692	0.496575	A	G	50	57	49	58	0.457944	0.542056	9	13	0.409091	0.590909	14	11	0.56	0.44	6	9	0.4	0.6	7	7	0.5	0.5	4	8	0.333333	0.666667	2	4	0.333333	0.666667	7	6	0.538462	0.461538
SEC16A	ENSG00000148396	rs3812594	G	A	0.134185	0.30137	G	A	549	141	98	58	0.628205	0.371795	21	13	0.617647	0.382353	13	6	0.684211	0.315789	13	6	0.684211	0.315789	21	5	0.807692	0.192308	3	14	0.176471	0.823529	23	8	0.741935	0.258065	4	6	0.4	0.6
SEC16A	ENSG00000148396	rs3812595	C	T	0.152157	0.291096	C	T	585	175	125	85	0.595238	0.404762	28	18	0.608696	0.391304	20	11	0.645161	0.354839	16	11	0.592593	0.407407	19	14	0.575758	0.424242	9	11	0.45	0.55	26	17	0.604651	0.395349	7	3	0.7	0.3
SEC16A	ENSG00000148396	rs3812589	G	A	0.138778	0.0993151	G	A	580	77	52	39	0.571429	0.428571	NA	NA	NA	NA	3	4	0.428571	0.571429	3	0	1	0	11	5	0.6875	0.3125	14	7	0.666667	0.333333	12	14	0.461538	0.538462	9	9	0.5	0.5
SEC16A	ENSG00000148396	rs1127162	T	C	0.139976	0.0993151	T	C	625	65	51	44	0.536842	0.463158	NA	NA	NA	NA	8	4	0.666667	0.333333	3	0	1	0	9	11	0.45	0.55	9	14	0.391304	0.608696	17	12	0.586207	0.413793	5	3	0.625	0.375
SEC16A	ENSG00000148396	rs10781497	G	A	0.138978	0.0993151	G	A	1254	160	128	123	0.50996	0.49004	NA	NA	NA	NA	7	7	0.5	0.5	11	9	0.55	0.45	31	26	0.54386	0.45614	30	26	0.535714	0.464286	37	39	0.486842	0.513158	12	16	0.428571	0.571429
SEC16A	ENSG00000148396	rs1127152	A	G	0.316494	0.417808	A	G	407	267	96	99	0.492308	0.507692	19	22	0.463415	0.536585	3	5	0.375	0.625	12	15	0.444444	0.555556	1	4	0.2	0.8	24	26	0.48	0.52	13	21	0.382353	0.617647	24	6	0.8	0.2
SLC22A3	ENSG00000146477	rs1810126	C	T	0.300719	0.400685	C	T	439	195	89	74	0.546012	0.453988	NA	NA	NA	NA	19	12	0.612903	0.387097	14	13	0.518519	0.481481	11	6	0.647059	0.352941	11	8	0.578947	0.421053	6	11	0.352941	0.647059	28	24	0.538462	0.461538
SLC22A3	ENSG00000146477	rs2076828	C	G	0.486621	0.44863	C	G	144	137	41	46	0.471264	0.528736	NA	NA	NA	NA	NA	NA	NA	NA	20	13	0.606061	0.393939	0	3	0	1	4	6	0.4	0.6	2	2	0.5	0.5	15	22	0.405405	0.594595
SLC22A3	ENSG00000146477	rs2292334	G	A	0.310903	0.400685	G	A	419	243	84	78	0.518519	0.481481	NA	NA	NA	NA	18	15	0.545455	0.454545	18	14	0.5625	0.4375	4	9	0.307692	0.692308	13	9	0.590909	0.409091	9	7	0.5625	0.4375	22	24	0.478261	0.521739
SLC4A2	ENSG00000164889	rs2303937	G	A	0.449281	0.441781	G	A	2252	1796	654	589	0.526146	0.473854	35	27	0.564516	0.435484	83	80	0.509202	0.490798	146	104	0.584	0.416	62	59	0.512397	0.487603	156	156	0.5	0.5	114	113	0.502203	0.497797	58	50	0.537037	0.462963
SLC4A2	ENSG00000164889	rs1549760	C	T	0.274561	0.270548	C	T	64	11	3	5	0.375	0.625	NA	NA	NA	NA	NA	NA	NA	NA	1	3	0.25	0.75	NA	NA	NA	NA	0	2	0	1	2	0	1	0	NA	NA	NA	NA
SLC4A7	ENSG00000033867	rs13096477	T	C	0.120807	0.239726	T	C	49	27	20	56	0.263158	0.736842	NA	NA	NA	NA	4	6	0.4	0.6	NA	NA	NA	NA	5	34	0.128205	0.871795	NA	NA	NA	NA	0	4	0	1	11	12	0.478261	0.521739
SLC4A7	ENSG00000033867	rs2029618	A	G	0.103834	0.0753425	A	G	15	14	15	14	0.517241	0.482759	NA	NA	NA	NA	2	2	0.5	0.5	NA	NA	NA	NA	NA	NA	NA	NA	5	12	0.294118	0.705882	NA	NA	NA	NA	8	0	1	0
SLC4A7	ENSG00000033867	rs3736312	G	A	0.128195	0.256849	G	A	138	54	87	105	0.453125	0.546875	7	12	0.368421	0.631579	6	7	0.461538	0.538462	7	4	0.636364	0.363636	37	47	0.440476	0.559524	3	3	0.5	0.5	14	15	0.482759	0.517241	13	17	0.433333	0.566667
SLC4A7	ENSG00000033867	rs4973768	C	T	0.375998	0.458904	C	T	18	11	12	17	0.413793	0.586207	NA	NA	NA	NA	4	4	0.5	0.5	2	9	0.181818	0.818182	5	1	0.833333	0.166667	NA	NA	NA	NA	1	2	0.333333	0.666667	0	1	0	1
SPON2	ENSG00000159674	rs2242278	G	A	0.198882	0.287671	G	A	88	9	17	6	0.73913	0.26087	3	4	0.428571	0.571429	12	2	0.857143	0.142857	NA	NA	NA	NA	NA	NA	NA	NA	NA	NA	NA	NA	NA	NA	NA	NA	2	0	1	0
SPTLC3	ENSG00000172296	rs6078938	T	C	0.152556	0.10274	T	C	11201	1056	547	696	0.440064	0.559936	101	67	0.60119	0.39881	NA	NA	NA	NA	94	209	0.310231	0.689769	27	17	0.613636	0.386364	NA	NA	NA	NA	44	39	0.53012	0.46988	281	364	0.435659	0.564341
SPTLC3	ENSG00000172296	rs243887	G	T	0.263978	0.294521	T	G	5307	19049	4263	4048	0.512935	0.487065	560	363	0.606717	0.393283	44	101	0.303448	0.696552	440	812	0.351438	0.648562	519	738	0.412888	0.587112	716	683	0.511794	0.488206	767	580	0.569414	0.430586	1217	771	0.612173	0.387827
SPTLC3	ENSG00000172296	rs4510290	C	T	0.108227	0.243151	C	T	6532	2303	1906	1829	0.510308	0.489692	49	71	0.408333	0.591667	101	127	0.442982	0.557018	343	349	0.495665	0.504335	402	334	0.546196	0.453804	504	476	0.514286	0.485714	229	195	0.540094	0.459906	278	277	0.500901	0.499099
SPTLC3	ENSG00000172296	rs3761896	T	C	0.217452	0.260274	T	C	11865	2601	1951	1882	0.509001	0.490999	412	296	0.581921	0.418079	17	49	0.257576	0.742424	229	466	0.329496	0.670504	271	404	0.401481	0.598519	261	152	0.631961	0.368039	266	216	0.551867	0.448133	495	299	0.623426	0.376574
SPTLC3	ENSG00000172296	rs243888	G	A	0.346246	0.414384	A	G	9233	13903	4615	4554	0.503326	0.496674	592	357	0.623815	0.376185	39	89	0.304688	0.695312	644	972	0.398515	0.601485	521	676	0.435255	0.564745	559	472	0.542192	0.457808	1094	968	0.530553	0.469447	1166	1020	0.533394	0.466606
SYNE2	ENSG00000054654	rs4902264	C	T	0.321086	0.130137	T	C	896	4878	361	424	0.459873	0.540127	NA	NA	NA	NA	35	53	0.397727	0.602273	81	111	0.421875	0.578125	NA	NA	NA	NA	34	42	0.447368	0.552632	78	77	0.503226	0.496774	133	141	0.485401	0.514599
SYNE2	ENSG00000054654	rs8010699	G	A	0.317692	0.14726	A	G	1094	5475	706	631	0.528048	0.471952	69	59	0.539062	0.460938	46	69	0.4	0.6	116	93	0.555024	0.444976	NA	NA	NA	NA	46	46	0.5	0.5	118	116	0.504274	0.495726	311	248	0.556351	0.443649
SYNE2	ENSG00000054654	rs3829767	C	A	0.334864	0.14726	A	G	859	4253	475	450	0.513514	0.486486	52	37	0.58427	0.41573	52	56	0.481481	0.518519	84	73	0.535032	0.464968	NA	NA	NA	NA	39	38	0.506494	0.493506	79	79	0.5	0.5	169	167	0.502976	0.497024
SYNE2	ENSG00000054654	rs4027405	A	G	0.16274	0.0821918	G	A	554	4653	253	272	0.481905	0.518095	NA	NA	NA	NA	35	43	0.448718	0.551282	29	32	0.47541	0.52459	NA	NA	NA	NA	42	37	0.531646	0.468354	45	51	0.46875	0.53125	102	109	0.483412	0.516588
SYNE2	ENSG00000054654	rs1890908	G	A	0.138179	0.0684932	A	G	436	4241	186	198	0.484375	0.515625	48	56	0.461538	0.538462	NA	NA	NA	NA	NA	NA	NA	NA	NA	NA	NA	NA	NA	NA	NA	NA	51	51	0.5	0.5	87	91	0.488764	0.511236
SYNE2	ENSG00000054654	rs4027402	T	C	0.328075	0.130137	C	T	876	4744	372	387	0.490119	0.509881	NA	NA	NA	NA	49	47	0.510417	0.489583	79	87	0.475904	0.524096	NA	NA	NA	NA	32	30	0.516129	0.483871	71	85	0.455128	0.544872	141	138	0.505376	0.494624
SYNE2	ENSG00000054654	rs9944035	T	C	0.131989	0.109589	T	C	6678	1186	368	361	0.504801	0.495199	146	151	0.491582	0.508418	NA	NA	NA	NA	NA	NA	NA	NA	86	85	0.502924	0.497076	63	62	0.504	0.496	73	63	0.536765	0.463235	NA	NA	NA	NA
SYNE2	ENSG00000054654	rs4027404	A	G	0.297524	0.130137	G	A	738	3622	310	313	0.497592	0.502408	NA	NA	NA	NA	35	46	0.432099	0.567901	58	65	0.471545	0.528455	NA	NA	NA	NA	32	18	0.64	0.36	63	57	0.525	0.475	122	127	0.48996	0.51004
THSD7A	ENSG00000005108	rs3735502	T	C	0.184904	0.356164	T	C	412	20	233	199	0.539352	0.460648	NA	NA	NA	NA	NA	NA	NA	NA	NA	NA	NA	NA	12	1	0.923077	0.0769231	64	5	0.927536	0.0724638	9	188	0.0456853	0.954315	148	5	0.96732	0.0326797
THSD7A	ENSG00000005108	rs47	C	T	0.170727	0.342466	T	C	28	820	483	365	0.569575	0.430425	NA	NA	NA	NA	NA	NA	NA	NA	37	1	0.973684	0.0263158	NA	NA	NA	NA	422	3	0.992941	0.00705882	15	155	0.0882353	0.911765	9	206	0.0418605	0.95814
THSD7A	ENSG00000005108	rs7777246	C	A	0.258187	0.311644	C	A	9	13	13	9	0.590909	0.409091	NA	NA	NA	NA	NA	NA	NA	NA	NA	NA	NA	NA	3	4	0.428571	0.571429	NA	NA	NA	NA	NA	NA	NA	NA	10	5	0.666667	0.333333
TIGAR	ENSG00000078237	rs1046161	C	T	0.457468	0.363014	C	T	29	24	13	40	0.245283	0.754717	NA	NA	NA	NA	NA	NA	NA	NA	1	4	0.2	0.8	6	14	0.3	0.7	5	4	0.555556	0.444444	0	4	0	1	1	14	0.0666667	0.933333
TIGAR	ENSG00000078237	rs1046165	C	T	0.285743	0.202055	C	T	14	5	11	8	0.578947	0.421053	NA	NA	NA	NA	NA	NA	NA	NA	0	4	0	1	NA	NA	NA	NA	4	3	0.571429	0.428571	1	0	1	0	6	1	0.857143	0.142857
TLR3	ENSG00000164342	rs10025405	A	G	0.39996	0.431507	A	G	202	156	52	63	0.452174	0.547826	4	2	0.666667	0.333333	0	1	0	1	14	12	0.538462	0.461538	15	19	0.441176	0.558824	14	16	0.466667	0.533333	1	4	0.2	0.8	4	9	0.307692	0.692308
TLR3	ENSG00000164342	rs3775296	C	A	0.181709	0.19863	C	A	909	149	131	145	0.474638	0.525362	10	9	0.526316	0.473684	4	4	0.5	0.5	19	22	0.463415	0.536585	3	19	0.136364	0.863636	19	24	0.44186	0.55814	14	7	0.666667	0.333333	62	60	0.508197	0.491803
TLR3	ENSG00000164342	rs3775291	C	T	0.231829	0.321918	C	T	946	408	272	256	0.515152	0.484848	33	25	0.568966	0.431034	14	16	0.466667	0.533333	11	18	0.37931	0.62069	71	60	0.541985	0.458015	48	43	0.527473	0.472527	70	62	0.530303	0.469697	25	32	0.438596	0.561404
TMEM60	ENSG00000135211	rs7953	A	G	0.433307	0.547945	G	A	188	129	47	39	0.546512	0.453488	0	2	0	1	4	2	0.666667	0.333333	17	8	0.68	0.32	1	4	0.2	0.8	7	10	0.411765	0.588235	8	1	0.888889	0.111111	10	12	0.454545	0.545455
TP53	ENSG00000141510	rs1042522	C	G	0.457069	0.297945	G	C	28	38	33	33	0.5	0.5	4	6	0.4	0.6	NA	NA	NA	NA	6	1	0.857143	0.142857	7	8	0.466667	0.533333	10	8	0.555556	0.444444	6	10	0.375	0.625	NA	NA	NA	NA
TRAPPC9	ENSG00000167632	rs3735803	G	A	0.466653	0.554795	G	A	1490	1921	700	670	0.510949	0.489051	43	31	0.581081	0.418919	51	53	0.490385	0.509615	225	194	0.536993	0.463007	81	86	0.48503	0.51497	55	93	0.371622	0.628378	58	74	0.439394	0.560606	187	139	0.57362	0.42638
TRAPPC9	ENSG00000167632	rs3735801	G	A	0.462061	0.356164	A	G	1076	2438	677	656	0.507877	0.492123	89	52	0.631206	0.368794	51	54	0.485714	0.514286	123	122	0.502041	0.497959	117	126	0.481481	0.518519	99	108	0.478261	0.521739	121	117	0.508403	0.491597	77	77	0.5	0.5
WDR27	ENSG00000184465	rs4236176	G	A	0.46266	0.69863	A	G	394	135	71	51	0.581967	0.418033	7	2	0.777778	0.222222	24	13	0.648649	0.351351	9	7	0.5625	0.4375	6	8	0.428571	0.571429	6	11	0.352941	0.647059	8	1	0.888889	0.111111	11	9	0.55	0.45
WDR27	ENSG00000184465	rs1137523	T	C	0.3123	0.157534	T	C	461	86	62	69	0.473282	0.526718	4	10	0.285714	0.714286	12	9	0.571429	0.428571	8	4	0.666667	0.333333	10	5	0.666667	0.333333	14	31	0.311111	0.688889	4	3	0.571429	0.428571	10	7	0.588235	0.411765
ZDBF2	ENSG00000204186	rs10932150	G	A	0.405551	0.349315	G	A	1158	475	98	423	0.1881	0.8119	NA	NA	NA	NA	7	86	0.0752688	0.924731	21	47	0.308824	0.691176	26	136	0.160494	0.839506	25	88	0.221239	0.778761	3	13	0.1875	0.8125	16	53	0.231884	0.768116
ZDBF2	ENSG00000204186	rs7582864	A	G	0.457867	0.575342	A	G	482	653	79	271	0.225714	0.774286	11	54	0.169231	0.830769	4	6	0.4	0.6	7	18	0.28	0.72	5	32	0.135135	0.864865	14	26	0.35	0.65	12	64	0.157895	0.842105	26	71	0.268041	0.731959
ZDBF2	ENSG00000204186	rs3732084	T	C	0.475639	0.582192	T	C	391	655	49	184	0.2103	0.7897	2	26	0.0714286	0.928571	1	6	0.142857	0.857143	6	10	0.375	0.625	5	18	0.217391	0.782609	12	33	0.266667	0.733333	7	48	0.127273	0.872727	16	43	0.271186	0.728814
ZDBF2	ENSG00000204186	rs1448902	A	G	0.357228	0.373288	G	A	99	202	20	42	0.322581	0.677419	2	1	0.666667	0.333333	NA	NA	NA	NA	7	9	0.4375	0.5625	2	5	0.285714	0.714286	5	12	0.294118	0.705882	1	8	0.111111	0.888889	3	7	0.3	0.7
ZFAT	ENSG00000066827	rs11538239	G	A	0.294928	0.208904	A	G	1108	3489	24	1485	0.0159046	0.984095	6	187	0.0310881	0.968912	NA	NA	NA	NA	4	353	0.0112045	0.988796	1	113	0.00877193	0.991228	5	304	0.0161812	0.983819	NA	NA	NA	NA	8	528	0.0149254	0.985075
ZFAT	ENSG00000066827	rs3739422	A	G	0.386581	0.253425	A	G	10409	3496	58	3273	0.0174122	0.982588	1	328	0.00303951	0.99696	NA	NA	NA	NA	6	208	0.0280374	0.971963	23	1025	0.0219466	0.978053	13	718	0.0177839	0.982216	NA	NA	NA	NA	15	994	0.0148662	0.985134
ZFAT	ENSG00000066827	rs3739429	G	T	0.19369	0.0890411	G	T	8612	828	13	1360	0.00946832	0.990532	NA	NA	NA	NA	NA	NA	NA	NA	0	206	0	1	3	293	0.0101351	0.989865	2	212	0.00934579	0.990654	5	484	0.0102249	0.989775	3	165	0.0178571	0.982143
ZFAT	ENSG00000066827	rs12541381	G	A	0.216254	0.253425	G	A	10947	1598	43	3534	0.0120212	0.987979	2	265	0.00749064	0.992509	2	359	0.00554017	0.99446	10	459	0.021322	0.978678	5	782	0.00635324	0.993647	10	590	0.0166667	0.983333	8	591	0.0133556	0.986644	6	488	0.0121457	0.987854
ZNF264	ENSG00000083844	rs917340	A	G	0.378794	0.35274	G	A	314	706	101	118	0.461187	0.538813	NA	NA	NA	NA	18	8	0.692308	0.307692	16	30	0.347826	0.652174	17	15	0.53125	0.46875	41	49	0.455556	0.544444	NA	NA	NA	NA	9	16	0.36	0.64
ZNF331	ENSG00000130844	rs8110350	G	A	0.258387	0.311644	A	G	157	346	35	65	0.35	0.65	NA	NA	NA	NA	6	6	0.5	0.5	1	1	0.5	0.5	7	21	0.25	0.75	11	14	0.44	0.56	8	18	0.307692	0.692308	2	5	0.285714	0.714286
ZNF331	ENSG00000130844	rs8109631	G	A	0.25619	0.311644	A	G	442	1107	119	161	0.425	0.575	NA	NA	NA	NA	25	19	0.568182	0.431818	5	6	0.454545	0.545455	14	37	0.27451	0.72549	20	29	0.408163	0.591837	45	53	0.459184	0.540816	10	17	0.37037	0.62963
ZNF331	ENSG00000130844	rs8110538	A	G	0.259385	0.311644	G	A	164	372	48	75	0.390244	0.609756	NA	NA	NA	NA	12	8	0.6	0.4	1	3	0.25	0.75	8	22	0.266667	0.733333	13	18	0.419355	0.580645	11	21	0.34375	0.65625	3	3	0.5	0.5
