# Supplementary material for: Parent-of-origin-specific allelic expression in the human placenta is limited to established imprinted loci and it is stably maintained across pregnancy
Source: Clin Epigenetics. 2019 Jun 26;11:94. doi: 10.1186/s13148-019-0692-3 (PMC6595585; doi:10.1186/s13148-019-0692-3)
Supplement: Supplementary file 8 — Table S6. Binominal test results assessing the parental allelic proportions in the placental RNA-Seq dataset and background information on the placental expression level and overall expressional breadth of the analyzed genes across tissues. (XLSX 29 kb) [file 13148_2019_692_MOESM8_ESM.xlsx]

## Sheet: Binomial-test
Table S6. Binominal test results assessing the parental allelic proportions in the placental RNA-Seq dataset and background information on the placental expression level and overall expressional breadth of the anlayzed genes across tissues.
FPKM represents mean expression level across all 54 analyzed samples. For the majority of genes, the information on the expression in human tissues/organs was derived from Proteinatlas (https://www.proteinatlas.org/). For RNA genes, MEG3 and H19, the information on the tissue expression was derived from NCBI Gene (https://www.ncbi.nlm.nih.gov/gene).
The observed parental transcript ratios were statistically tested under the assumption that both alleles are expressed at equal levels, using binomial test implemented in R. Statistical significance level was defined P<0.05 after application of Bonferroni correction for the number of conducted tests (n=91 genes). According to the generally acknowledged definition, a gene was considered as imprint…
FPKM, Fragments Per Kilobase per Million mapped fragments; Mat, maternal; Pat, paternal; SD, standard deviation
		Expression level		Total parental read counts at the informative SNP positions		Proportions of parental reads		Binominal test results
Gene	Ensembl gene ID	Mean FPKM	SD	Maternal	Paternal	Mat %	Pat%	Mat read proportion (95%CI)	nominal P-value	Bonferroni corrected P-value	Decision regarding parent-of-origin allelic expression	Expression in human tissues/organs	Assigned expression group on Figure 1
AIFM2	ENSG00000042286	0.997993	0.357292	56	75	0.427481	0.572519	0.43 (0.35 - 0.5)	0.115454	1	biallelic	Tissue enhanced (adipose tissue)	Specific to other organ(s) than placenta
AIM1	ENSG00000112297	55.5472	17.7764	65	971	0.0627413	0.937259	0.06 (0.05 - 0.08)	4.5228e-208	4.34189e-206	imprinted	Tissue enhanced (placenta), esophagus	Placenta
AMPD3	ENSG00000133805	4.2129	0.977069	138	92	0.6	0.4	0.6 (0.54 - 0.65)	0.00292303	0.280611	biallelic	Tissue enhanced (parathyroid gland)	Specific to other organ(s) than placenta
ANO1	ENSG00000131620	9.32757	3.81593	69	81	0.46	0.54	0.46 (0.39 - 0.53)	0.369161	1	biallelic	Tissue enhanced (epididymis, seminal vesicle)	Specific to other organ(s) than placenta
AOC1	ENSG00000002726	146.377	138.862	6042	5239	0.535591	0.464409	0.54 (0.53 - 0.54)	4.21888e-14	4.05012e-12	biallelic	Tissue enhanced (placenta, small intestine)	Specific to placenta and up to 2 other organs
ASCL2	ENSG00000183734	2.89256	4.80797	72	64	0.529412	0.470588	0.53 (0.46 - 0.6)	0.548502	1	biallelic	Tissue enhanced (placenta, skin, gastrointenstinal tract)	Specific to placenta and up to 2 other organs
CASC5	ENSG00000137812	2.23005	1.32639	46	47	0.494624	0.505376	0.49 (0.41 - 0.58)	1	1	biallelic	Tissue enriched (testis)	Specific to other organ(s) than placenta
CBR1	ENSG00000159228	9.62286	3.87364	267	417	0.390351	0.609649	0.39 (0.36 - 0.42)	1.06916e-08	1.0264e-06	biallelic	Expressed in all	All tissues
CCDC85A	ENSG00000055813	2.74409	1.31683	65	50	0.565217	0.434783	0.57 (0.48 - 0.64)	0.191496	1	biallelic	Tissue enhanced (cerebral cortex)	Specific to other organ(s) than placenta
CEP63	ENSG00000182923	4.26436	0.762064	36	70	0.339623	0.660377	0.34 (0.26 - 0.42)	0.00124024	0.119063	biallelic	Expressed in all	All tissues
CHMP2A	ENSG00000130724	4.95394	1.42122	12	5	0.705882	0.294118	0.71 (0.48 - 0.88)	0.143463	1	biallelic	Expressed in all	All tissues
CLASP1	ENSG00000074054	15.4003	2.31749	69	52	0.570248	0.429752	0.57 (0.49 - 0.65)	0.145487	1	biallelic	Expressed in all	All tissues
CLDN23	ENSG00000253958	3.67024	1.73465	88	131	0.401826	0.598174	0.4 (0.35 - 0.46)	0.00442978	0.425259	biallelic	Tissue enhanced (colon, stomach)	Specific to other organ(s) than placenta
CPXM2	ENSG00000121898	9.08676	10.7949	72	588	0.109091	0.890909	0.11 (0.09 - 0.13)	1.41819e-101	1.36146e-99	biased	Tissue enhanced (epididymis, smooth muscle)	Specific to other organ(s) than placenta
CUL7	ENSG00000044090	3.71631	1.14548	78	123	0.38806	0.61194	0.39 (0.33 - 0.45)	0.00184056	0.176694	biallelic	Expressed in all	All tissues
DCAF10	ENSG00000122741	4.2391	0.651356	15	78	0.16129	0.83871	0.16 (0.1 - 0.24)	1.93931e-11	1.86174e-09	biased	Expressed in all	All tissues
DHCR7	ENSG00000172893	1.35007	0.502937	29	26	0.527273	0.472727	0.53 (0.41 - 0.64)	0.787706	1	biallelic	Expressed in all	All tissues
DLG5	ENSG00000151208	70.672	19.237	8732	8529	0.50588	0.49412	0.51 (0.5 - 0.51)	0.124166	1	biallelic	Mixed	Mixed set of tissues
DLK1	ENSG00000185559	54.8684	41.7386	50	1467	0.0329598	0.96704	0.03 (0.03 - 0.04)	<2,2E-300	<2,2E-300	imprinted	Group enriched (adrenal gland, placenta)	Specific to placenta and up to 2 other organs
DNMT1	ENSG00000130816	8.85233	4.6484	71	353	0.167453	0.832547	0.17 (0.14 - 0.2)	4.73078e-46	4.54154e-44	biased	Expressed in all	All tissues
DOCK1	ENSG00000150760	19.8952	3.26409	1092	1084	0.501838	0.498162	0.5 (0.48 - 0.52)	0.880721	1	biallelic	Mixed	Mixed set of tissues
EGFL7	ENSG00000172889	66.3871	53.2623	1310	1292	0.503459	0.496541	0.5 (0.49 - 0.52)	0.738938	1	biallelic	Expressed in all	All tissues
FAM20A	ENSG00000108950	1.64916	0.389612	99	93	0.515625	0.484375	0.52 (0.45 - 0.58)	0.718319	1	biallelic	Mixed	Mixed set of tissues
FERMT2	ENSG00000073712	27.9004	6.37492	229	245	0.483122	0.516878	0.48 (0.44 - 0.52)	0.490881	1	biallelic	Mixed	Mixed set of tissues
GAREM1	ENSG00000141441	1.8505	0.868908	75	63	0.543478	0.456522	0.54 (0.47 - 0.62)	0.349115	1	biallelic	Mixed	Mixed set of tissues
GATA3	ENSG00000107485	8.46014	3.38414	275	297	0.480769	0.519231	0.48 (0.45 - 0.52)	0.37993	1	biallelic	Tissue enhanced (parathyroid gland, skin)	Specific to other organ(s) than placenta
GATM	ENSG00000171766	6.53358	3.99548	14	22	0.388889	0.611111	0.39 (0.25 - 0.54)	0.242985	1	biallelic	Group enriched (kidney, liver, pancreas)	Specific to other organ(s) than placenta
GLI3	ENSG00000106571	10.6364	2.4565	147	157	0.483553	0.516447	0.48 (0.44 - 0.53)	0.605798	1	biallelic	Mixed	Mixed set of tissues
GNAS	ENSG00000087460	39.1156	15.2826	1558	1586	0.495547	0.504453	0.5 (0.48 - 0.51)	0.630148	1	biallelic	Expressed in all	All tissues
GRB10	ENSG00000106070	9.88941	4.71759	302	146	0.674107	0.325893	0.67 (0.64 - 0.71)	1.38203e-13	1.32675e-11	biased	Expressed in all	All tissues
GRHL1	ENSG00000134317	28.6609	7.03336	1825	3399	0.349349	0.650651	0.35 (0.34 - 0.36)	1.25554e-106	1.20532e-104	biased	Tissue enhanced (esophagus, skin)	Specific to other organ(s) than placenta
H19	ENSG00000130600	498.956	319.327	20522	1393	0.936436	0.0635638	0.94 (0.93 - 0.94)	4,94E-324	4,74E-322	imprinted	Tissue enriched (placenta), RNA gene	Placenta
HEG1	ENSG00000173706	12.2706	5.75167	2433	2198	0.525372	0.474628	0.53 (0.51 - 0.54)	0.000583339	0.0560005	biallelic	Mixed	Mixed set of tissues
ICAM1	ENSG00000090339	2.39344	1.72194	74	83	0.471338	0.528662	0.47 (0.4 - 0.54)	0.523301	1	biallelic	Expressed in all	All tissues
IGF1R	ENSG00000140443	14.4197	4.7145	491	457	0.517932	0.482068	0.52 (0.49 - 0.55)	0.283808	1	biallelic	Mixed	Mixed set of tissues
IGF2	ENSG00000167244	84.5249	54.7826	52	6695	0.00770713	0.992293	0.01 (0.01 - 0.01)	<2,2E-300	<2,2E-300	imprinted	Tissue enriched (placenta)	Placenta
IGF2R	ENSG00000197081	14.0528	2.79215	738	596	0.553223	0.446777	0.55 (0.53 - 0.58)	0.000111616	0.0107151	biallelic	Expressed in all	All tissues
INPP5F	ENSG00000198825	5.6531	1.08046	62	96	0.392405	0.607595	0.39 (0.33 - 0.46)	0.00844792	0.811	biallelic	Expressed in all	All tissues
KIAA1191	ENSG00000122203	6.44538	1.35231	55	47	0.539216	0.460784	0.54 (0.45 - 0.62)	0.488434	1	biallelic	Expressed in all	All tissues
KIAA1551	ENSG00000174718	14.5504	5.56618	1118	996	0.528855	0.471145	0.53 (0.51 - 0.55)	0.00848104	0.81418	biallelic	Expressed in all	All tissues
KIAA1919	ENSG00000173214	15.3868	4.2966	453	504	0.473354	0.526646	0.47 (0.45 - 0.5)	0.105987	1	biallelic	Mixed	Mixed set of tissues
KLHDC10	ENSG00000128607	5.81286	1.41289	248	83	0.749245	0.250755	0.75 (0.71 - 0.79)	3.11644e-20	2.99178e-18	biased	Expressed in all	All tissues
L3MBTL1	ENSG00000185513	7.01798	1.31333	2	6	0.25	0.75	0.25 (0.05 - 0.6)	0.289062	1	biallelic	Mixed	Mixed set of tissues
LGALS14	ENSG00000006659	17.741	10.2305	762	981	0.437177	0.562823	0.44 (0.42 - 0.46)	1.71127e-07	1.64282e-05	biallelic	Tissue enriched (placenta)	Placenta
LGALS8	ENSG00000116977	42.6817	10.1587	1528	1443	0.514305	0.485695	0.51 (0.5 - 0.53)	0.1233	1	biallelic	Expressed in all	All tissues
MCCC1	ENSG00000078070	4.24695	0.965034	14	101	0.121739	0.878261	0.12 (0.08 - 0.18)	1.98266e-17	1.90335e-15	biased	Expressed in all	All tissues
MEG3	ENSG00000214548	103.958	82.7323	5002	23	0.995423	0.00457711	1 (0.99 - 1)	<2,2E-300	<2,2E-300	imprinted	Group enriched (adrenal gland, placenta); RNA gene	Specific to placenta and up to 2 other organs
MEST	ENSG00000106484	97.3304	52.3232	10	850	0.0116279	0.988372	0.01 (0.01 - 0.02)	1.52326e-236	1.46233e-234	imprinted	Tissue enriched (placenta)	Placenta
MKRN3	ENSG00000179455	3.49808	0.961896	44	102	0.30137	0.69863	0.3 (0.24 - 0.37)	1.77047e-06	0.000169965	biased	Tissue enhanced (cerebral cortex, placenta, testis)	Specific to placenta and up to 2 other organs
NAA60	ENSG00000122390	6.0196	1.29908	164	82	0.666667	0.333333	0.67 (0.61 - 0.72)	1.8768e-07	1.80173e-05	biased	Expressed in all	All tissues
NLRP2	ENSG00000022556	14.9102	5.76463	697	282	0.711951	0.288049	0.71 (0.69 - 0.74)	3.45641e-41	3.31816e-39	biased	Mixed	Mixed set of tissues
NUDT12	ENSG00000112874	2.08304	0.901598	5	24	0.172414	0.827586	0.17 (0.07 - 0.33)	0.000546113	0.0524268	biased	Mixed	Mixed set of tissues
OBSCN	ENSG00000154358	1.74362	0.838307	63	62	0.504	0.496	0.5 (0.43 - 0.58)	1	1	biallelic	Tissue enriched (skeletal muscle)	Specific to other organ(s) than placenta
OVCH2	ENSG00000183378	1.43107	0.893344	13	9	0.590909	0.409091	0.59 (0.4 - 0.77)	0.523467	1	biallelic	Tissue enriched (epididymis)	Specific to other organ(s) than placenta
PAPPA2	ENSG00000116183	420.136	317.073	3389	3984	0.45965	0.54035	0.46 (0.45 - 0.47)	4.47159e-12	4.29273e-10	biallelic	Tissue enriched (placenta)	Placenta
PDE4D	ENSG00000113448	18.0214	5.82382	54	74	0.421875	0.578125	0.42 (0.35 - 0.5)	0.09269	1	biallelic	Mixed	Mixed set of tissues
PDK4	ENSG00000004799	26.6297	10.1093	341	362	0.485064	0.514936	0.49 (0.45 - 0.52)	0.450684	1	biallelic	Expressed in all	All tissues
PDPR	ENSG00000090857	4.19628	1.07834	64	52	0.551724	0.448276	0.55 (0.47 - 0.63)	0.30709	1	biallelic	Expressed in all	All tissues
PEG10	ENSG00000242265	102.112	49.7713	13	6101	0.00212627	0.997874	0 (0 - 0)	<2,2E-300	<2,2E-300	imprinted	Group enriched (adrenal gland, placenta)	Specific to placenta and up to 2 other organs
PHLDA2	ENSG00000181649	5.90427	4.06697	154	5	0.968553	0.0314465	0.97 (0.94 - 0.99)	2.24715e-39	2.15727e-37	imprinted	Tissue enriched (placenta)	Placenta
PKP3	ENSG00000184363	22.6347	5.65889	711	747	0.487654	0.512346	0.49 (0.47 - 0.51)	0.359346	1	biallelic	Tissue enhanced (esophagus, skin)	Specific to other organ(s) than placenta
PLAGL1	ENSG00000118495	22.645	9.44841	10	402	0.0242718	0.975728	0.02 (0.01 - 0.04)	6.74467e-105	6.47489e-103	imprinted	Tissue enriched (placenta)	Placenta
PLEKHG4B	ENSG00000153404	0.913768	0.693427	52	292	0.151163	0.848837	0.15 (0.12 - 0.19)	1.15088e-41	1.10485e-39	biased	Tissue enhanced (thyroid gland, pituitary)	Specific to other organ(s) than placenta
PPP1R9A	ENSG00000158528	4.67856	1.4303	45	30	0.6	0.4	0.6 (0.5 - 0.7)	0.105342	1	biallelic	Mixed	Mixed set of tissues
PRKAG2	ENSG00000106617	19.4026	5.94666	76	120	0.387755	0.612245	0.39 (0.33 - 0.45)	0.00205177	0.19697	biallelic	Expressed in all	All tissues
PROSER2-AS1	ENSG00000225778	2.04395	1.49827	19	34	0.358491	0.641509	0.36 (0.25 - 0.48)	0.0534388	1	biallelic	n/a (antisense RNA gene)	n/a
PSCA	ENSG00000167653	3.21479	1.7159	226	251	0.473795	0.526205	0.47 (0.44 - 0.51)	0.271801	1	biallelic	Group enriched (prostate, stomach, urinary bladder)	Specific to other organ(s) than placenta
PTGFRN	ENSG00000134247	11.6132	5.96214	1061	886	0.544941	0.455059	0.54 (0.53 - 0.56)	7.95269e-05	0.00763458	biallelic	Mixed	Mixed set of tissues
PTPN14	ENSG00000152104	7.85271	2.30213	429	429	0.5	0.5	0.5 (0.47 - 0.53)	1	1	biallelic	Mixed	Mixed set of tissues
R3HCC1	ENSG00000104679	2.66442	1.03844	61	84	0.42069	0.57931	0.42 (0.35 - 0.49)	0.0673295	1	biallelic	Expressed in all	All tissues
RHOBTB3	ENSG00000164292	358.012	130.818	2264	10119	0.182831	0.817169	0.18 (0.18 - 0.19)	4,94E-324	4,74E-322	biased	Expressed in all	All tissues
RNF141	ENSG00000110315	8.75248	2.32503	63	101	0.384146	0.615854	0.38 (0.32 - 0.45)	0.00372925	0.358008	biallelic	Expressed in all	All tissues
RTL1	ENSG00000254656	3.96288	3.04484	687	35	0.951524	0.0484765	0.95 (0.94 - 0.96)	4.47546e-158	4.29644e-156	imprinted	Group enriched (adrenal gland, placenta)	Specific to placenta and up to 2 other organs
SEC16A	ENSG00000148396	6.71623	1.52814	550	448	0.551102	0.448898	0.55 (0.52 - 0.58)	0.00137633	0.132127	biallelic	Expressed in all	All tissues
SLC22A3	ENSG00000146477	4.69003	2.79999	214	198	0.519417	0.480583	0.52 (0.48 - 0.56)	0.45995	1	biallelic	Mixed	Mixed set of tissues
SLC4A2	ENSG00000164889	34.0072	9.80204	654	589	0.526146	0.473854	0.53 (0.5 - 0.55)	0.0694375	1	biallelic	Expressed in all	All tissues
SLC4A7	ENSG00000033867	7.29016	6.34	134	192	0.411043	0.588957	0.41 (0.37 - 0.46)	0.00155481	0.149262	biallelic	Tissue enhanced (duodenum)	Specific to other organ(s) than placenta
SPON2	ENSG00000159674	3.39807	2.95858	17	6	0.73913	0.26087	0.74 (0.55 - 0.88)	0.0346897	1	biallelic	Tissue enhanced (endometrium, prostate)	Specific to other organ(s) than placenta
SPTLC3	ENSG00000172296	188.322	66.7073	13282	13009	0.505192	0.494808	0.51 (0.5 - 0.51)	0.0934407	1	biallelic	Mixed	Mixed set of tissues
SYNE2	ENSG00000054654	98.3837	17.913	3031	3036	0.499588	0.500412	0.5 (0.49 - 0.51)	0.959044	1	biallelic	Expressed in all	All tissues
THSD7A	ENSG00000005108	83.8921	48.0132	729	573	0.559908	0.440092	0.56 (0.54 - 0.58)	1.70454e-05	0.00163636	biallelic	Mixed	Mixed set of tissues
TIGAR	ENSG00000078237	3.88775	0.908436	26	56	0.317073	0.682927	0.32 (0.23 - 0.41)	0.00122038	0.117157	biallelic	Mixed	Mixed set of tissues
TLR3	ENSG00000164342	13.4581	5.26294	403	401	0.501244	0.498756	0.5 (0.47 - 0.53)	0.97187	1	biallelic	Mixed	Mixed set of tissues
TMEM60	ENSG00000135211	1.29886	0.50756	47	39	0.546512	0.453488	0.55 (0.45 - 0.64)	0.450548	1	biallelic	Expressed in all	All tissues
TP53	ENSG00000141510	3.97979	0.968576	33	33	0.5	0.5	0.5 (0.39 - 0.61)	1	1	biallelic	Expressed in all	All tissues
TRAPPC9	ENSG00000167632	10.8112	2.04025	1377	1326	0.509434	0.490566	0.51 (0.49 - 0.53)	0.336193	1	biallelic	Expressed in all	All tissues
WDR27	ENSG00000184465	11.5153	3.77249	133	120	0.525692	0.474308	0.53 (0.47 - 0.58)	0.450654	1	biallelic	Mixed	Mixed set of tissues
ZDBF2	ENSG00000204186	8.91127	2.37399	226	878	0.20471	0.79529	0.2 (0.18 - 0.23)	3.86627e-91	3.71162e-89	biased	Mixed	Mixed set of tissues
ZFAT	ENSG00000066827	101.826	23.9902	138	9652	0.014096	0.985904	0.01 (0.01 - 0.02)	4,94E-324	4,74E-322	imprinted	Tissue enriched (placenta)	Placenta
ZNF264	ENSG00000083844	5.64931	0.804264	101	118	0.461187	0.538813	0.46 (0.4 - 0.52)	0.279587	1	biallelic	Expressed in all	All tissues
ZNF331	ENSG00000130844	17.4436	9.3854	202	301	0.40159	0.59841	0.4 (0.37 - 0.44)	1.17118e-05	0.00112433	biallelic	Expressed in all	All tissues
